# Supplementary material for: Development and validation of a prognostic tool: Pulmonary embolism short-term clinical outcomes risk estimation (PE-SCORE)
Source: PLoS One. 2021 Nov 18;16(11):e0260036. doi: 10.1371/journal.pone.0260036 (PMC8601564; doi:10.1371/journal.pone.0260036)
Supplement: S1 Data — (CSV) [file pone.0260036.s005.csv]

Variable / Field Name	Form Name	Section Header	Field Type	Field Label	Choices, Calculations, OR Slider Labels	Field Note	Text Validation Type OR Show Slider Number	Text Validation Min	Text Validation Max	Identifier?	Branching Logic (Show field only if...)	Required Field?	Custom Alignment	Question Number (surveys only)	Matrix Group Name	Matrix Ranking?	Field Annotation
record_id	enrollment_demographics_and_vitals		text	Study Record ID
chsmrn	enrollment_demographics_and_vitals		text	FOR ATRIUM USE ONLY - MRN (from patient sticker)		FOR ATRIUM USE ONLY				y
date	enrollment_demographics_and_vitals		text	Date			date_mdy
new_study_pat	enrollment_demographics_and_vitals	NEW STUDY CONFIRMATION	yesno	Is this a patient of the "new" study"?									RH
pe_diag	enrollment_demographics_and_vitals	INCLUSION CRITERIA	yesno	Confirmed acute pulmonary embolism diagnosed within 12 hours of ED presentation									RH
age_18	enrollment_demographics_and_vitals		yesno	Is the subject 18 years of age or greater at time of enrollment?									RH
comments_inclusion_criteri	enrollment_demographics_and_vitals		text	Comments Inclusion Criteria
comments_exclusion_criteri	enrollment_demographics_and_vitals	NO EXCLUSION CRITERIA	text	Comments Exclusion Criteria
post_enrollment_exclusion	enrollment_demographics_and_vitals		yesno	Post-enrollment exclusion									RH
gender	enrollment_demographics_and_vitals	DEMOGRAPHICS	dropdown	Gender	0, Male | 1, Female | 2, Mosaic or true hermaphrodite	biologic	autocomplete
if_child_bearing_age_pregn	enrollment_demographics_and_vitals		yesno	If female, child bearing age? pregnant?							[gender] = '1'		RH
race	enrollment_demographics_and_vitals		dropdown	Race	1, African American/Black | 2, White | 3, American Indian/Alaskan Native | 4, Asian | 5, Pacific Islander/Native Hawaiian | 997, Unknown | 888, Other		autocomplete
race_other_description	enrollment_demographics_and_vitals		text	Race Other description							[race] = '888'
ethnicity	enrollment_demographics_and_vitals		dropdown	Ethnicity	1, Hispanic or Latino | 2, Not Hispanic or Latino | 997, Unknown		autocomplete			y
age	enrollment_demographics_and_vitals		text	Age:			number			y			RH
was_code_pe_acti_for	enrollment_demographics_and_vitals	CODE PE/RAPID RESPONSE TEAM ACTIVATION	yesno	Was code PE/Rapid Response Team activated for this patient?									RH
code_pe_pati_comm	enrollment_demographics_and_vitals		text	Code PE patient comments									RH
date_and_time_vitals	enrollment_demographics_and_vitals	INITIAL VITALS	text	Date and time vitals			datetime_mdy						RH
syst_b_p	enrollment_demographics_and_vitals		text	Systolic B/P:			number
diastolic_b_p	enrollment_demographics_and_vitals		text	Diastolic B/P			number
initial_hr	enrollment_demographics_and_vitals		text	HR			number
shock_index_calculation	enrollment_demographics_and_vitals		calc	Shock index calculation	round ([initial_hr]/[syst_b_p], 1)
initial_rr	enrollment_demographics_and_vitals		text	RR			number
spontan_breath	enrollment_demographics_and_vitals		yesno	Spontaneous breathing?									RH
initial_o2sat	enrollment_demographics_and_vitals		text	O2SAT			number
initial_o2satthe	enrollment_demographics_and_vitals		dropdown	O2SAT Treatment	1, Room air | 2, Supplemental O2		autocomplete
if_supplemental_o2_liters	enrollment_demographics_and_vitals		text	If, supplemental O2 Liters
rr_30_bpm	enrollment_demographics_and_vitals		yesno	RR >30 bpm?									RH
initial_temp	enrollment_demographics_and_vitals		text	Temperature			number
temperature_96_8	enrollment_demographics_and_vitals		yesno	Temperature < 96.8 Fahrenheit?									RH
transi_hypotens_prio	enrollment_demographics_and_vitals		yesno	Transient hypotension prior to enrollment?									RH
precedi_episod_synco	enrollment_demographics_and_vitals		yesno	Preceding episodes of syncope?									RH
preced_episs_brady	enrollment_demographics_and_vitals		yesno	Preceding episodes bradycardia? (<40bpm)									RH
prece_episod_of_puls	enrollment_demographics_and_vitals		yesno	Preceding episodes of pulselessness?									RH
preced_reperf_inte	enrollment_demographics_and_vitals		yesno	Preceding reperfusion intervention?									RH
prece_inotro_interv	enrollment_demographics_and_vitals		yesno	Preceding inotropic intervention?									RH
initial_vitals_comments	enrollment_demographics_and_vitals		text	Initial Vitals Comments
prior_dxs_of_pe_or_d	source_document	PE RISK FACTORS	yesno	Prior diagnosis of PE or DVT?									RH
prior_dx_of_pe_com	source_document		text	Prior diagnosis of PE or DVT Comments									RH
recent_hospitaliz	source_document		yesno	Recent hospitalization?									RH
recent_hospital_com	source_document		text	Recent hospitalization comments									RH
recent_pregnancy	source_document		yesno	Current or recent pregnancy?									RH
recent_pregn_comm	source_document		text	Current or recent pregnancy comments									RH
recent_trauma	source_document		yesno	Recent trauma									RH
recent_trauma_co	source_document		text	Recent trauma comments									RH
family_hisy_of_vte	source_document		yesno	Family history of VTE									RH
family_history_of_vte_co	source_document		text	Family history of VTE comments									RH
clotting_disorders_pro	source_document		yesno	Clotting disorders (protein c, s, factor V...)?									RH
clotting_diso_pro_com	source_document		text	Clotting disorders (protein c, s, factor V...) comments									RH
hrt	source_document		yesno	HRT?									RH
hrt_comments	source_document		text	HRT comments									RH
indwelling_catheter	source_document		yesno	Indwelling catheter?									RH
indwel_cathe_commen	source_document		text	Indwelling catheter comments									RH
bmi	source_document		text	BMI			number
bmi_more30	source_document		yesno	BMI > 30									RH
sepsis	source_document	PATIENT COMORBIDITIES (ACUTE)	yesno	Suspected/confirmed sepsis?									RH
suspe_confir_sepscom	source_document		text	Suspected/confirmed sepsis comments									RH
hypovo	source_document		yesno	Suspected/confirmed hypovolemia?									RH
suspe_confi_hypovocom	source_document		text	Suspected/confirmed hypovolemia comments									RH
dysrhyth	source_document		yesno	Suspected/confirmed unstable dysrhythmia?									RH
suspec_confiunstabcomm	source_document		text	Suspected/confirmed unstable dysrhythmia comments									RH
lv_dysfunc	source_document		yesno	Suspected/Confirmed severe LV dysfunction?									RH
suspe_confi_selvcom	source_document		text	Suspected/confirmed severe LV dysfunction comments									RH
severe_renal_imp_cr	source_document		yesno	Severe renal impairment? (creatinine > 2.0)									RH
severe_renal_impai_com	source_document		text	Severe renal impairment comments									RH
sev_liv_imp	source_document		yesno	Severe Liver Impairment?									RH
sev_liver_impai_co	source_document		text	Severe liver impairment comments									RH
myo_infarc	source_document	CHARLSON COMORBIDITY INDEX ONE POINT	yesno	Myocardial infarction (history, not ECG changes only)									RH
myo_inf_comm	source_document		text	Myocardial infarction (history, not ECG changes only) comments									RH
per_disease	source_document		yesno	Peripheral disease (includes aortic aneurysm >= 6 cm)									RH
per_disease_com	source_document		text	Peripheral disease (includes aortic aneurysm >= 6 cm) comments									RH
cva	source_document		yesno	Cerebrovascular disease: CVA with mild or no residual or TIA									RH
cva_comme	source_document		text	Cerebrovascular disease: CVA with mild or no residual or TIA comments									RH
dementia	source_document		yesno	Dementia									RH
demen_comm	source_document		text	Dementia comments									RH
copd	source_document		yesno	Chronic pulmonary disease									RH
copd_com	source_document		text	Chronic pulmonary disease commnents									RH
con_tis_dis	source_document		yesno	Connective tissue disease									RH
con_tis_dis_comm	source_document		text	Connective tissue disease commnets									RH
pel_ulc_dis	source_document		yesno	Peptic ulcer disease									RH
pel_ulc_dist_co	source_document		text	Peptic ulcer disease comments									RH
mild_liver_dise_wo	source_document		yesno	Mild liver disease (without portal hypertension, includes chronic hepatitis)?									RH
mild_liver_disease_wo_com	source_document		text	Mild liver disease (without portal hypertension, includes chronic hepatitis)?									RH
diabe_wo_end_organ	source_document		yesno	Diabetes without end-organ damage (excludes diet-controlled alone)?									RH
dias_wo_end_organ	source_document		text	Diabetes without end-organ damage (excludes diet-controlled alone) comments?									RH
one_point_charl_inded_t	source_document		text	One point Charlson Index total
hemiplegia	source_document	CHARLSON INDEX TWO POINTS	yesno	Hemiplegia									RH
hemiplegia_comm	source_document		text	Hemiplegia comments									RH
moder_or_sev_renal_d	source_document		yesno	Moderate or severe renal disease									RH
modee_or_see_renal_d_com	source_document		text	Moderate or severe renal disease comments									RH
diab_with_end_org_da	source_document		yesno	Diabetes with end-organ damage (retinopathy, neuropathy,nephropathy, or brittle diabetes)?									RH
dia_with_end_organ_da_com	source_document		text	Diabetes with end-organ damage comments									RH
tu_wo_metas_e	source_document		yesno	Tumor without metastasis (exclude if > 5 y from diagnosis)									RH
tumor_wo_meta_com	source_document		text	Tumor without metastasis comments									RH
leuk_acute_or_chronic	source_document		yesno	Leukemia(acute or chronic)									RH
leuk_acute_or_chr_com	source_document		text	Leukemia(acute or chronic) comments									RH
lymphoma	source_document		yesno	Lymphoma									RH
lymphoma_comments	source_document		text	Lymphoma comments									RH
two_poin_charlson_index	source_document		text	Two points Charlson Index total
mod_or_severe_liver_d	source_document	CHARLSON INDEX THREE POINTS	yesno	Moderate or severe liver disease									RH
three_points_charls_inde	source_document		text	Three points Charlson Index total
metast_solid_tumor	source_document	CHARLSON INDEX SIX POINTS	yesno	Metastatic solid tumor									RH
metas_sol_tu_com	source_document		text	Metastatic solid tumor comments									RH
aids_not_just_hiv_pos	source_document		yesno	AIDS (not just HIV positive)									RH
aids_not_just_hiv_posi_com	source_document		text	AIDS (not just HIV positive) comments									RH
six_points_charlson_index	source_document		text	Six points Charlson Index total
total_charlson_index	source_document		calc	TOTAL CHARLSON INDEX	sum([one_point_charl_inded_t],[two_poin_charlson_index],[three_points_charls_inde],[six_points_charlson_index])								RH
goal_directed_echo_done	source_document	GOAL DIRECTED ECHO (GDE)	yesno	Goal Directed Echo done									RH
gde_perfomed_by	source_document		text	GDE perfomed by
marked_level_of_provider	source_document		radio	Mark level of provider	1, PGY1 | 2, PGY2 | 3, PGY3 | 4, Fellow | 5, Faculty
technica_difficult_stud	source_document		radio	Technically difficult study?	1, No | 2, Unable to interpret images								RH
technically_difficult_stud	source_document		text	Technically difficult study comments									RH
sev_rv_dil	source_document		yesno	Severe RV dilatation? (RV:LV [1:1]&blunt RV apex in 2 views)									RH
sev_rv_dil_comm	source_document		text	Severe RV dilatation comments									RH
sev_rv_systo_dysf	source_document		yesno	Severe RV systolic dysfunction (TAPSE ≤ 10mm)?(with severe RV dilatation)									RH
sev_rv_systolic_dysf_com	source_document		text	Severe RV systolic dysfunction comments									RH
rve_sep_flat	source_document		yesno	Septum flat or leftward bowing? (with severe RV dilatation)									RH
rve_and_sep_flat_or_lefcom	source_document		text	Septum flat or leftward bowing comments									RH
gde_score	source_document		text	GDE Score 0-3									RH
gde_score_0_3_com	source_document		text	GDE Score 0-3 comments									RH
gde_acute	source_document		radio	If GDE > 0, is RVD Acute?	1, Yes | 2, No | 3, Indeterminate								RH
if_gde_0_is_rvd_acute_comm	source_document		text	If GDE > 0, is RVD Acute comments									RH
lv_func_poor	source_document		yesno	LV function poor?									RH
lv_function_poor_com	source_document		text	LV function poor comments									RH
loc_prox_clot	source_document	CTPA REPORT	yesno	We have location of most proximal clot?									RH
if_yes_where	source_document		checkbox	If yes, where	1, Saddle | 2, Lobar | 3, Central | 4, Segmental | 5, Sub-segmental						[loc_prox_clot] = '1'
if_sad_occ	source_document		radio	If saddle, occlusion	1, partial | 2, total						[if_yes_where(1)] = '1'		RH
if_lobar_occlu	source_document		radio	If lobar, occlusion	1, partial | 2, total						[if_yes_where(2)] = '1'		RH
if_centra_occ	source_document		radio	If central, occlusion	1, partial | 2, total						[if_yes_where(3)] = '1'		RH
if_seg_occ	source_document		radio	If segmental, occlusion	1, partial | 2, total						[if_yes_where(4)] = '1'		RH
if_sub_segmental_occl	source_document		radio	If sub-segmental, occlusion	1, partial | 2, total						[if_yes_where(5)] = '1'		RH
rv_lv_ratio_1_0	source_document		yesno	RV/LV Ratio ? 1.0?									RH
rv_lv_ratio_1_0_com	source_document		text	RV/LV Ratio ? 1.0, comments									RH
ctpa_report_comments	source_document		text	CTPA Report Comments
v_q_scan_done	source_document	V/Q scan	yesno	V/Q scan done									RH
v_a_hi_probab	source_document		radio	V/A high probability?	1, Yes | 2, No								RH
v_a_high_probab_com	source_document		text	V/Q Comments									RH
dvt_us_done	source_document	DVT US	yesno	DVT US done									RH
dvt_us_findings_if_ava	source_document		yesno	DVT US findings									RH
dvt_us_find_if_ava_com	source_document		text	DVT US findings (if available) comments									RH
ue_neck_thro	source_document		checkbox	UE/neck thrombus?	1, Yes | 2, No | 3, Not applicable								RH
ue_neck_throm_com	source_document		text	UE/neck thrombus?Comments									RH
lower_extre_throm	source_document		checkbox	Lower extremity thrombus?	1, Yes | 2, No | 3, Not applicable								RH
if_lower_extremity_thro	source_document		checkbox	If, lower extremity thrombus	1, proximal | 2, distal						[lower_extre_throm(1)] = '1'		RH
lower_extrem_thros_com	source_document		text	Lower extremity thrombus? Comments									RH
us_qa_only	source_document	COMPREHENSIVE ECHO/US QA REVIEW	yesno	US QA review only									RH
us_qa_review_only_com	source_document		text	US QA review only comments									RH
sev_rv_dil_echo	source_document		yesno	Severe RV dilatation?									RH
sev_rv_dil_com_echo	source_document		text	Severe RV dilatation comments									RH
sev_rv_sys_dysfunc	source_document		yesno	Moderate to Severe RV systolic dysfunction?									RH
sv_rv_systolic_dyfu_com	source_document		text	Moderate to Severe RV systolic dysfunction comments									RH
sept_flat_or_dev	source_document		yesno	Septum flat or deviated?									RH
sep_flat_or_dev_com	source_document		text	Septum flat or deviated comments									RH
lv_dil_psf	source_document		yesno	LV dilated and/or Poor systolic function (? 40%)?									RH
lv_dil_and_or_p_sys_co	source_document		text	LV dilated and/or Poor systolic function (? 40%) comments									RH
rvsp	source_document		checkbox	RVSP	1, Yes | 2, Not available								RH
if_available_measurement	source_document		text	If available, measurement									RH
rvsp_comments	source_document		text	RVSP comments
date_and_time	source_document	CARDIO BIOMARKERS POC and other labs	text	Date and time			datetime_mdy						RH
bnp	source_document		text	POC BNP Level (pg/mL)		Do not use < or >.	number						RH
bnp_90	source_document		yesno	POC BNP => 90									RH
nt_pro_bnp	source_document		text	NT pro BNP		Do not use < or >.	number						RH
nt_pro_bnp_500_pg_ml	source_document		yesno	NT pro BNP > 500 pg/mL?									RH
troponin	source_document		text	Troponin Level (ng/mL)		Do not use < or >.	number_2dp						RH
torp_007	source_document		yesno	Troponin => 0.07									RH
high_sensitivity_troponin	source_document		text	High Sensitivity troponin, ng/L		Do not use < or >.	number
eleva_hs_tropo_f_m	source_document		yesno	Elevated HS troponin (>12 ng/L female OR >20 ng/L male) ?									RH
rdw	source_document		text	RDW			number						RH
d_dimer	source_document		text	D-Dimer		Do not use < or >.	number						RH
ekg_done1	ekg_and_ed_intervention_assessment	EKG - 1	yesno	EKG 1 done									RH
date_and_timeekg	ekg_and_ed_intervention_assessment		text	Date and time			datetime_mdy
sinus_tachy	ekg_and_ed_intervention_assessment		yesno	Sinus tachycardia (HR>100BPM)		TWI= 0.5 mV negative reflection							RH
sin_tacha_hr_100bpcom	ekg_and_ed_intervention_assessment		text	Sinus tachycardia (HR>100BPM) comments									RH
st_elev_v1	ekg_and_ed_intervention_assessment		yesno	ST elevation V1									RH
st_eleva_v1_com	ekg_and_ed_intervention_assessment		text	ST elevation V1 comments									RH
incom_rbbb	ekg_and_ed_intervention_assessment		yesno	Incomplete RBBB									RH
incomp_rbbb_co	ekg_and_ed_intervention_assessment		text	Incomplete RBBB comments									RH
comp_rbbb	ekg_and_ed_intervention_assessment		yesno	Complete RBBB									RH
comp_rbbb_comm	ekg_and_ed_intervention_assessment		text	Complete RBBB comments									RH
s1q3t3	ekg_and_ed_intervention_assessment		yesno	S1 Q3 T3									RH
s1_q3_t3_com	ekg_and_ed_intervention_assessment		text	S1 Q3 T3 comments									RH
t_wave_inverted	ekg_and_ed_intervention_assessment		checkbox	T Wave Inverted	1, V 1 | 2, V2 | 3, V3 | 4, V4 | 5, V5 | 6, V6 | 7, Lead I | 8, Lead II | 9, Lead III | 10, aVF | 11, aVL
invert_t_waves_lead_v24	ekg_and_ed_intervention_assessment		yesno	Inverted T waves in leads V2-4									RH
inver_t_wav_in_leacom	ekg_and_ed_intervention_assessment		text	Inverted T waves in leads V2-4 comments									RH
invert_t_waves_2_3_avf	ekg_and_ed_intervention_assessment		yesno	Inverted T waves in II, III, aVF									RH
inve_t_waves_in_ii_iii	ekg_and_ed_intervention_assessment		text	Inverted T waves in II, III, aVF comments									RH
st_depression	ekg_and_ed_intervention_assessment		checkbox	ST Depression	1, V 1 | 2, V2 | 3, V3 | 4, V4 | 5, V5 | 6, V6 | 7, Lead I | 8, Lead II | 9, Lead III | 10, aVF | 11, aVL
st_dep_v4_6	ekg_and_ed_intervention_assessment		yesno	ST depression V4-6									RH
st_depres_v4_6_com	ekg_and_ed_intervention_assessment		text	ST depression V4-6 comments									RH
st_elevation	ekg_and_ed_intervention_assessment		checkbox	ST Elevation	1, V 1 | 2, V2 | 3, V3 | 4, V4 | 5, V5 | 6, V6 | 7, Lead I | 8, Lead II | 9, Lead III | 10, aVF | 11, aVL
st_elec_avr	ekg_and_ed_intervention_assessment		yesno	ST elevation aVR									RH
st_eleva_avr_com	ekg_and_ed_intervention_assessment		text	ST elevation aVR comments									RH
svt_incl_atrial_fib	ekg_and_ed_intervention_assessment		yesno	SVT (include atrial fibrillation)									RH
svt_incl_atrial_fibricom	ekg_and_ed_intervention_assessment		text	SVT (include atrial fibrillation) comments									RH
lbbb_ass_twi	ekg_and_ed_intervention_assessment		yesno	LBBB associated with TWI									RH
lbbb_assoc_with_twi_com	ekg_and_ed_intervention_assessment		text	LBBB associated with TWI comments									RH
lvh_assoc_twi	ekg_and_ed_intervention_assessment		yesno	LVH associated with TWI									RH
lvh_assoc_with_twi_com	ekg_and_ed_intervention_assessment		text	LVH associated with TWI comments									RH
ekg_1_comments	ekg_and_ed_intervention_assessment		text	EKG 1 Comments
seco_ekg_done	ekg_and_ed_intervention_assessment	_____________________________________________	yesno	Second EKG done?									RH
date_and_timeekg2	ekg_and_ed_intervention_assessment	EKG - 2	text	Date and time			datetime_mdy				[seco_ekg_done] = '1'
sinus_tachy2	ekg_and_ed_intervention_assessment		yesno	Sinus tachycardia (HR>100BPM)		TWI= 0.5 mV negative reflection					[seco_ekg_done] = '1'		RH
sin_tacha_hr_100bpcom2	ekg_and_ed_intervention_assessment		text	Sinus tachycardia (HR>100BPM) comments							[seco_ekg_done] = '1'		RH
st_elev_v12	ekg_and_ed_intervention_assessment		yesno	ST elevation V1							[seco_ekg_done] = '1'		RH
st_eleva_v1_com2	ekg_and_ed_intervention_assessment		text	ST elevation V1 comments							[seco_ekg_done] = '1'		RH
incom_rbbb2	ekg_and_ed_intervention_assessment		yesno	Incomplete RBBB							[seco_ekg_done] = '1'		RH
incomp_rbbb_co2	ekg_and_ed_intervention_assessment		text	Incomplete RBBB comments							[seco_ekg_done] = '1'		RH
comp_rbbb2	ekg_and_ed_intervention_assessment		yesno	Complete RBBB							[seco_ekg_done] = '1'		RH
comp_rbbb_comm2	ekg_and_ed_intervention_assessment		text	Complete RBBB comments							[seco_ekg_done] = '1'		RH
s1q3t32	ekg_and_ed_intervention_assessment		yesno	S1 Q3 T3							[seco_ekg_done] = '1'		RH
s1_q3_t3_com2	ekg_and_ed_intervention_assessment		text	S1 Q3 T3 comments							[seco_ekg_done] = '1'		RH
t_wave_inver2	ekg_and_ed_intervention_assessment		checkbox	T Wave Inverted	1, V 1 | 2, V2 | 3, V3 | 4, V4 | 5, V5 | 6, V6 | 7, Lead I | 8, Lead II | 9, Lead III | 10, aVF | 11, aVL						[seco_ekg_done] = '1'
invert_t_waves_lead_v242	ekg_and_ed_intervention_assessment		yesno	Inverted T waves in leads V2-4							[seco_ekg_done] = '1'		RH
inver_t_wav_in_leacom2	ekg_and_ed_intervention_assessment		text	Inverted T waves in leads V2-4 comments							[seco_ekg_done] = '1'		RH
invert_t_waves_2_3_avf2	ekg_and_ed_intervention_assessment		yesno	Inverted T waves in II, III, aVF							[seco_ekg_done] = '1'		RH
inve_t_waves_in_ii_iii2	ekg_and_ed_intervention_assessment		text	Inverted T waves in II, III, aVF comments							[seco_ekg_done] = '1'		RH
st_depres2	ekg_and_ed_intervention_assessment		checkbox	ST Depression	1, V 1 | 2, V2 | 3, V3 | 4, V4 | 5, V5 | 6, V6 | 7, Lead I | 8, Lead II | 9, Lead III | 10, aVF | 11, aVL						[seco_ekg_done] = '1'
st_dep_v4_62	ekg_and_ed_intervention_assessment		yesno	ST depression V4-6							[seco_ekg_done] = '1'		RH
st_depres_v4_6_com2	ekg_and_ed_intervention_assessment		text	ST depression V4-6 comments							[seco_ekg_done] = '1'		RH
st_elev2	ekg_and_ed_intervention_assessment		checkbox	ST Elevation	1, V 1 | 2, V2 | 3, V3 | 4, V4 | 5, V5 | 6, V6 | 7, Lead I | 8, Lead II | 9, Lead III | 10, aVF | 11, aVL						[seco_ekg_done] = '1'
st_elec_avr2	ekg_and_ed_intervention_assessment		yesno	ST elevation aVR							[seco_ekg_done] = '1'		RH
st_eleva_avr_com2	ekg_and_ed_intervention_assessment		text	ST elevation aVR comments							[seco_ekg_done] = '1'		RH
svt_incl_atrial_fib2	ekg_and_ed_intervention_assessment		yesno	SVT (include atrial fibrillation)							[seco_ekg_done] = '1'		RH
svt_incl_atrial_fibricom2	ekg_and_ed_intervention_assessment		text	SVT (include atrial fibrillation) comments							[seco_ekg_done] = '1'		RH
lbbb_ass_twi2	ekg_and_ed_intervention_assessment		yesno	LBBB associated with TWI							[seco_ekg_done] = '1'		RH
lbbb_assoc_with_twi_com2	ekg_and_ed_intervention_assessment		text	LBBB associated with TWI comments							[seco_ekg_done] = '1'		RH
lvh_assoc_twi2	ekg_and_ed_intervention_assessment		yesno	LVH associated with TWI							[seco_ekg_done] = '1'		RH
lvh_assoc_with_twi_com2	ekg_and_ed_intervention_assessment		text	LVH associated with TWI comments							[seco_ekg_done] = '1'		RH
ekg_2_comments	ekg_and_ed_intervention_assessment		text	EKG 2 Comments
tromb_embolec_nec	ekg_and_ed_intervention_assessment	ED INTERVENTION ASSESSMENT	yesno	Thrombolysis or embolectomy necessary?									RH
if_yes_type	ekg_and_ed_intervention_assessment		checkbox	If yes, which type?	1, Systemic | 2, Catheter based | 3, Thrombectomy						[tromb_embolec_nec] = '1'
anticoagulant_initiated	ekg_and_ed_intervention_assessment		yesno	Anticoagulant Initiated?									RH
if_anticoagulant_initiated	ekg_and_ed_intervention_assessment		checkbox	If anticoagulant initiated which type:	1, unfractionated heparin | 2, LMW heparin | 3, VKA | 4, NOAC						[anticoagulant_initiated] = '1'
act_bleed	ekg_and_ed_intervention_assessment		yesno	Active bleeding or high risk of bleeding including high-risk post-operative state?									RH
act_bleed_or_high_ri_com	ekg_and_ed_intervention_assessment		text	Active bleeding or high risk of bleeding including high-risk post-operative state? Comments									RH
oxy_to_maint_90	ekg_and_ed_intervention_assessment		yesno	Oxygen supply to maintain oxygen saturation >90% for >24 hours?									RH
ox_supply_to_mai_com	ekg_and_ed_intervention_assessment		text	Oxygen supply to maintain oxygen saturation >90% for >24 hours? Comments									RH
pe_dx_during_anticou	ekg_and_ed_intervention_assessment		yesno	Pulmonary embolism diagnosed during anticoagulation treatment or with INR>1.7?									RH
pe_dx_com	ekg_and_ed_intervention_assessment		text	Pulmonary embolism diagnosed during anticoagulation treatment or with INR>1.7? Comments									RH
intrac_pain	ekg_and_ed_intervention_assessment		yesno	Intractable pain?									RH
intrac_pa_com	ekg_and_ed_intervention_assessment		text	Intractable pain? Comments									RH
med_social_homeless	ekg_and_ed_intervention_assessment		yesno	Medical or social reason for treatment in the hospital >24 hours?		(including new or decompensated existing organ failure) / (including homelessness with non compliance history or incarceration, suspected neglect or abuse, untreated psychosis, severe alcohol or drug dependency)							RH
medi_including_new_or_com	ekg_and_ed_intervention_assessment		text	Medical (including new or decompensated existing .... Comments									RH
doc_hx_hep_indu_thromb	ekg_and_ed_intervention_assessment		yesno	Documented history of heparin induced thrombocytopenia?									RH
doc_hx_of_hepa_com	ekg_and_ed_intervention_assessment		text	Documented history of heparin induced thrombocytopenia? Comments									RH
ed_intervention_assessment	ekg_and_ed_intervention_assessment		text	ED intervention assessment comments
patient_disc1	in_hospital_5day_follow_up_and_disposition	IN HOSPITAL 5-DAY FOLLOW UP<br><br>DAY 1	yesno	Patient Dischaged									RH
follow_up_date1	in_hospital_5day_follow_up_and_disposition		text	Follow up Date			date_mdy
respi_fai_intuba	in_hospital_5day_follow_up_and_disposition		yesno	Respiratory failure (intubation or NIPV or HFNC)									RH
hypoxia_92_ra	in_hospital_5day_follow_up_and_disposition		yesno	Hypoxia <92% RA									RH
hypoten_fluid	in_hospital_5day_follow_up_and_disposition		yesno	Hypotension (fluid)									RH
hypoten_catecho	in_hospital_5day_follow_up_and_disposition		yesno	Hypotension (catecholamine)									RH
cardiac_arrest	in_hospital_5day_follow_up_and_disposition		yesno	Cardiac arrest									RH
dysrhythmia	in_hospital_5day_follow_up_and_disposition		yesno	Dysrhythmia									RH
major_bleeding	in_hospital_5day_follow_up_and_disposition		yesno	Major Bleeding									RH
non_major_bleeding	in_hospital_5day_follow_up_and_disposition		yesno	Non Major Bleeding									RH
death	in_hospital_5day_follow_up_and_disposition		yesno	Death									RH
anticoagulation	in_hospital_5day_follow_up_and_disposition		yesno	Anticoagulation									RH
if_anticoagu_which_t	in_hospital_5day_follow_up_and_disposition		checkbox	If anticoagulation, which type:	1, unfractionated heparin | 2, LMW heparin | 3, VKA | 4, NOAC						[anticoagulation] = '1'
reperfu_interve	in_hospital_5day_follow_up_and_disposition		yesno	Reperfusion Intervention									RH
if_reperfus_interven	in_hospital_5day_follow_up_and_disposition		checkbox	If reperfusion intervention, which type	1, Systemic | 2, Catheter based | 3, Thrombectomy						[reperfu_interve] = '1'
ivc_filter_plac	in_hospital_5day_follow_up_and_disposition		yesno	IVC filter placement									RH
day_1_comments	in_hospital_5day_follow_up_and_disposition		text	Day 1 Comments
patient_disc2	in_hospital_5day_follow_up_and_disposition	DAY 2	yesno	Patient Dischaged									RH
follow_up_date2	in_hospital_5day_follow_up_and_disposition		text	Follow up Date			date_mdy
respi_fai_intuba2	in_hospital_5day_follow_up_and_disposition		yesno	Respiratory failure (intubation or NIPV or HFNC)									RH
hypoxia_92_ra2	in_hospital_5day_follow_up_and_disposition		yesno	Hypoxia <92% RA									RH
hypoten_fluid2	in_hospital_5day_follow_up_and_disposition		yesno	Hypotension (fluid)									RH
hypoten_catecho2	in_hospital_5day_follow_up_and_disposition		yesno	Hypotension (catecholamine)									RH
cardiac_arrest2	in_hospital_5day_follow_up_and_disposition		yesno	Cardiac arrest									RH
dysrhythmia2	in_hospital_5day_follow_up_and_disposition		yesno	Dysrhythmia									RH
major_bleeding2	in_hospital_5day_follow_up_and_disposition		yesno	Major Bleeding									RH
non_major_ble2	in_hospital_5day_follow_up_and_disposition		yesno	Non Major Bleeding									RH
death2	in_hospital_5day_follow_up_and_disposition		yesno	Death									RH
anticoagulation2	in_hospital_5day_follow_up_and_disposition		yesno	Anticoagulation									RH
if_anticoag_which_t2	in_hospital_5day_follow_up_and_disposition		checkbox	If anticoagulation, which type:	1, unfractionated heparin | 2, LMW heparin | 3, VKA | 4, NOAC						[anticoagulation2] = '1'
reperfu_interve2	in_hospital_5day_follow_up_and_disposition		yesno	Reperfusion Intervention									RH
if_reperfus_interven2	in_hospital_5day_follow_up_and_disposition		checkbox	If reperfusion intervention, which type	1, Systemic | 2, Catheter based | 3, Thrombectomy						[reperfu_interve] = '1'
ivc_filter_plac2	in_hospital_5day_follow_up_and_disposition		yesno	IVC filter placement									RH
day_2_comments	in_hospital_5day_follow_up_and_disposition		text	Day 2 Comments
patient_disc3	in_hospital_5day_follow_up_and_disposition	DAY 3	yesno	Patient Dischaged									RH
follow_up_date3	in_hospital_5day_follow_up_and_disposition		text	Follow up Date			date_mdy
respi_fai_intuba3	in_hospital_5day_follow_up_and_disposition		yesno	Respiratory failure (intubation or NIPV or HFNC)									RH
hypoxia_92_ra3	in_hospital_5day_follow_up_and_disposition		yesno	Hypoxia <92% RA									RH
hypoten_fluid3	in_hospital_5day_follow_up_and_disposition		yesno	Hypotension (fluid)									RH
hypoten_catecho3	in_hospital_5day_follow_up_and_disposition		yesno	Hypotension (catecholamine)									RH
cardiac_arrest3	in_hospital_5day_follow_up_and_disposition		yesno	Cardiac arrest									RH
dysrhythmia3	in_hospital_5day_follow_up_and_disposition		yesno	Dysrhythmia									RH
major_bleeding3	in_hospital_5day_follow_up_and_disposition		yesno	Major Bleeding									RH
non_major_ble3	in_hospital_5day_follow_up_and_disposition		yesno	Non Major Bleeding									RH
death3	in_hospital_5day_follow_up_and_disposition		yesno	Death									RH
anticoagulation3	in_hospital_5day_follow_up_and_disposition		yesno	Anticoagulation									RH
if_anticoag_which_t3	in_hospital_5day_follow_up_and_disposition		checkbox	If anticoagulation, which type:	1, unfractionated heparin | 2, LMW heparin | 3, VKA | 4, NOAC						[anticoagulation3] = '1'
reperfu_interve3	in_hospital_5day_follow_up_and_disposition		yesno	Reperfusion Intervention									RH
if_reperfus_interven3	in_hospital_5day_follow_up_and_disposition		checkbox	If reperfusion intervention, which type	1, Systemic | 2, Catheter based | 3, Thrombectomy						[reperfu_interve] = '1'
ivc_filter_plac3	in_hospital_5day_follow_up_and_disposition		yesno	IVC filter placement									RH
day_3_comments	in_hospital_5day_follow_up_and_disposition		text	Day 3 Comments
patient_disc4	in_hospital_5day_follow_up_and_disposition	DAY 4	yesno	Patient Dischaged									RH
follow_up_date4	in_hospital_5day_follow_up_and_disposition		text	Follow up Date			date_mdy
respi_fai_intuba4	in_hospital_5day_follow_up_and_disposition		yesno	Respiratory failure (intubation or NIPV or HFNC)									RH
hypoxia_92_ra4	in_hospital_5day_follow_up_and_disposition		yesno	Hypoxia <92% RA									RH
hypoten_fluid4	in_hospital_5day_follow_up_and_disposition		yesno	Hypotension (fluid)									RH
hypoten_catecho4	in_hospital_5day_follow_up_and_disposition		yesno	Hypotension (catecholamine)									RH
cardiac_arrest4	in_hospital_5day_follow_up_and_disposition		yesno	Cardiac arrest									RH
dysrhythmia4	in_hospital_5day_follow_up_and_disposition		yesno	Dysrhythmia									RH
major_bleeding4	in_hospital_5day_follow_up_and_disposition		yesno	Major Bleeding									RH
non_major_bleeding4	in_hospital_5day_follow_up_and_disposition		yesno	Non Major Bleeding									RH
death4	in_hospital_5day_follow_up_and_disposition		yesno	Death									RH
anticoagulation4	in_hospital_5day_follow_up_and_disposition		yesno	Anticoagulation									RH
if_anticoagu_which_t4	in_hospital_5day_follow_up_and_disposition		checkbox	If anticoagulation, which type:	1, unfractionated heparin | 2, LMW heparin | 3, VKA | 4, NOAC						[anticoagulation4] = '1'
reperfu_interve4	in_hospital_5day_follow_up_and_disposition		yesno	Reperfusion Intervention									RH
if_reperfus_interven4	in_hospital_5day_follow_up_and_disposition		checkbox	If reperfusion intervention, which type	1, Systemic | 2, Catheter based | 3, Thrombectomy						[reperfu_interve] = '1'
ivc_filter_plac4	in_hospital_5day_follow_up_and_disposition		yesno	IVC filter placement									RH
day_4_comments	in_hospital_5day_follow_up_and_disposition		text	Day 4 Comments
patient_disc5	in_hospital_5day_follow_up_and_disposition	DAY 5	yesno	Patient Dischaged									RH
follow_up_date5	in_hospital_5day_follow_up_and_disposition		text	Follow up Date			date_mdy
respi_fai_intuba5	in_hospital_5day_follow_up_and_disposition		yesno	Respiratory failure (intubation or NIPV or HFNC)									RH
hypoxia_92_ra5	in_hospital_5day_follow_up_and_disposition		yesno	Hypoxia <92% RA									RH
hypoten_fluid5	in_hospital_5day_follow_up_and_disposition		yesno	Hypotension (fluid)									RH
hypoten_catecho5	in_hospital_5day_follow_up_and_disposition		yesno	Hypotension (catecholamine)									RH
cardiac_arrest5	in_hospital_5day_follow_up_and_disposition		yesno	Cardiac arrest									RH
dysrhythmia5	in_hospital_5day_follow_up_and_disposition		yesno	Dysrhythmia									RH
major_bleeding5	in_hospital_5day_follow_up_and_disposition		yesno	Major Bleeding									RH
non_major_bleeding5	in_hospital_5day_follow_up_and_disposition		yesno	Non Major Bleeding									RH
death5	in_hospital_5day_follow_up_and_disposition		yesno	Death									RH
anticoagulation5	in_hospital_5day_follow_up_and_disposition		yesno	Anticoagulation									RH
if_anticoagu_which_t5	in_hospital_5day_follow_up_and_disposition		checkbox	If anticoagulation, which type:	1, unfractionated heparin | 2, LMW heparin | 3, VKA | 4, NOAC						[anticoagulation5] = '1'
reperfu_interve5	in_hospital_5day_follow_up_and_disposition		yesno	Reperfusion Intervention									RH
if_reperfus_interven5	in_hospital_5day_follow_up_and_disposition		checkbox	If reperfusion intervention, which type	1, Systemic | 2, Catheter based | 3, Thrombectomy						[reperfu_interve] = '1'
ivc_filter_plac5	in_hospital_5day_follow_up_and_disposition		yesno	IVC filter placement									RH
day_5_comments	in_hospital_5day_follow_up_and_disposition		text	Day 5 Comments
disposition	in_hospital_5day_follow_up_and_disposition	DISPOSITION	checkbox	Disposition	1, Death | 2, Discharged
if_death_date_and_time	in_hospital_5day_follow_up_and_disposition		text	If death, date and time			datetime_mdy				[disposition(1)] = '1'
if_discha_date_and_tim	in_hospital_5day_follow_up_and_disposition		text	If discharged, date and time			datetime_mdy				[disposition(2)] = '1'
if_discharged_to_where	in_hospital_5day_follow_up_and_disposition		checkbox	If discharged, to where	1, home | 2, assisted facility | 3, hospice						[disposition(2)] = '1'
disposition_comments	in_hospital_5day_follow_up_and_disposition		text	Disposition Comments
day_follow_up_done	day_follow_up_and_pem_qol	30 DAY FOLLOW UP	yesno	30 Day Follow up done									RH
fo_up_not_done_rea	day_follow_up_and_pem_qol		text	30 Day Follow up not done, reason							[day_follow_up_done] = '0'
da_of_30_day_follow_up	day_follow_up_and_pem_qol		text	Date of 30 Day Follow Up			datetime_mdy
respi_fai_intuba30	day_follow_up_and_pem_qol		yesno	Respiratory failure (intubation or NIPV)									RH
hypoxia_92_ra30	day_follow_up_and_pem_qol		yesno	Hypoxia <92% RA									RH
hypoten_fluid30	day_follow_up_and_pem_qol		yesno	Hypotension (fluid)									RH
hypoten_catecho30	day_follow_up_and_pem_qol		yesno	Hypotension (catecholamine)									RH
cardiac_arrest30	day_follow_up_and_pem_qol		yesno	Cardiac arrest									RH
dysrhythmia30	day_follow_up_and_pem_qol		yesno	Dysrhythmia									RH
major_bleeding30	day_follow_up_and_pem_qol		yesno	Major Bleeding									RH
non_major_bleeding30	day_follow_up_and_pem_qol		yesno	Non Major Bleeding									RH
death30	day_follow_up_and_pem_qol		yesno	Death									RH
if_dea_da_30	day_follow_up_and_pem_qol		text	If death, date			date_mdy			y	[death30] = '1'
if_death_cause	day_follow_up_and_pem_qol		text	If death, cause							[death30] = '1'
anticoagulation30	day_follow_up_and_pem_qol		radio	Anticoagulation compliance	1, Yes | 0, No | 2, N/A								RH
if_anticoagu_which_t30	day_follow_up_and_pem_qol		checkbox	If anticoagulation, which type:	1, unfractionated heparin | 2, LMW heparin | 3, VKA | 4, NOAC						[anticoagulation30] = '1'
an_com_comm	day_follow_up_and_pem_qol		text	Anticoagulation compliance Comments
subse_hospitali	day_follow_up_and_pem_qol		yesno	Subsequent hospitalization									RH
if_subsequent_hodatet	day_follow_up_and_pem_qol		text	If subsequent hospitalization date			date_mdy				[subse_hospitali] = '1'
if_subsequent_hospitalizat	day_follow_up_and_pem_qol		text	If subsequent hospitalization ICD10							[subse_hospitali] = '1'
recurrence_of_vte	day_follow_up_and_pem_qol		yesno	Recurrence of VTE									RH
pem_qol_done	day_follow_up_and_pem_qol		yesno	PEM-Qol done									RH
pre_existing_or_new_disabi	day_follow_up_and_pem_qol		yesno	Pre-existing or new disability that changes the outcome of the questionnaire									RH
pre_exisg_or_new_discom	day_follow_up_and_pem_qol		text	Pre-existing or new disability..... Comments									RH
day_follow_up_comments	day_follow_up_and_pem_qol		text	30 Day follow up Comments
question1a	day_follow_up_and_pem_qol	PEM QOL 1. During the past 4 weeks, how often have you had any of the following symptoms from your lungs?	checkbox	Pain behind or between the shoulder blades?	1, 1 Never | 2, 2 Less than once a week | 3, 3 About once a week | 4, 4 Several times a week | 5, 5 Every day
questions1b	day_follow_up_and_pem_qol		checkbox	Pain on or in the chest?	1, 1 Never | 2, 2 Less than once a week | 3, 3 About once a week | 4, 4 Several times a week | 5, 5 Every day
question1c	day_follow_up_and_pem_qol		checkbox	Pain in the back?	1, 1 Never | 2, 2 Less than once a week | 3, 3 About once a week | 4, 4 Several times a week | 5, 5 Every day
question1d	day_follow_up_and_pem_qol		checkbox	Sensation of pressure?	1, 1 Never | 2, 2 Less than once a week | 3, 3 About once a week | 4, 4 Several times a week | 5, 5 Every day
question1e	day_follow_up_and_pem_qol		checkbox	Feeling that there is still something there?	1, 1 Never | 2, 2 Less than once a week | 3, 3 About once a week | 4, 4 Several times a week | 5, 5 Every day
question1f	day_follow_up_and_pem_qol		checkbox	"Burning sensation" in the lungs?	1, 1 Never | 2, 2 Less than once a week | 3, 3 About once a week | 4, 4 Several times a week | 5, 5 Every day
question1g	day_follow_up_and_pem_qol		checkbox	"Nagging Feeling" in the lungs	1, 1 Never | 2, 2 Less than once a week | 3, 3 About once a week | 4, 4 Several times a week | 5, 5 Every day
question1h	day_follow_up_and_pem_qol		checkbox	Difficulty in breathing or breathlessness?	1, 1 Never | 2, 2 Less than once a week | 3, 3 About once a week | 4, 4 Several times a week | 5, 5 Every day
ques_1_comm	day_follow_up_and_pem_qol		text	Question 1 Comments
total_question_1	day_follow_up_and_pem_qol		text	Total Question 1
question2	day_follow_up_and_pem_qol	______	checkbox	2. At what time of the day are your symptoms most intense?	1, 1 On walking | 2, 2 At mid day | 3, 3 At the end of the day | 4, 4 During the night | 5, 5 At any time of the day | 6, 6 Never
ques_2_comm	day_follow_up_and_pem_qol		text	Question 2 Comments
total_question_2	day_follow_up_and_pem_qol		text	Total Question 2
question3	day_follow_up_and_pem_qol	______	checkbox	3. Compare to one year ago, how would you rate the condition of your lungs in general now?	1, 1 Much better now than one year ago | 2, 2 Somewhat better now than one year ago | 3, 3 About the same now as one year ago | 4, 4 Somewhat worse now than one year ago | 5, 5 Much worse now than one year ago | 6, 6 I did not have any problems with my lungs
ques_3_comme	day_follow_up_and_pem_qol		text	Question 3 Comments
total_question_3	day_follow_up_and_pem_qol		text	Total Question 3
question4a	day_follow_up_and_pem_qol	4. The following items are about activities that you might do in a typical day. Do you lung symptoms now limit you in these activities? if so, how much?	checkbox	a. Daily activities at work	1, 0 I do not work | 2, 1 No, not limited at all | 3, 2 Yes, limited a little | 4, 3 Yes, limited a lot
question4b	day_follow_up_and_pem_qol		checkbox	b. Daily activities at home	1, 1 No, not limited at all | 2, 2 Yes, limited a little | 3, 3 Yes, limited a lot
question4c	day_follow_up_and_pem_qol		checkbox	c. Social or activities such as traveling, going....	1, 1 No, not limited at all | 2, 2 Yes, limited a little | 3, 3 Yes, limited a lot
question4d	day_follow_up_and_pem_qol		checkbox	d. Vigorous activities such as running....	1, 1 No, not limited at all | 2, 2 Yes, limited a little | 3, 3 Yes, limited a lot
question4e	day_follow_up_and_pem_qol		checkbox	e. Moderate activities such as moving a table...	1, 1 No, not limited at all | 2, 2 Yes, limited a little | 3, 3 Yes, limited a lot
question4f	day_follow_up_and_pem_qol		checkbox	f. Lifting or carrying groceries	1, 1 No, not limited at all | 2, 2 Yes, limited a little | 3, 3 Yes, limited a lot
question4g	day_follow_up_and_pem_qol		checkbox	g. Climbing several flights of stairs	1, 1 No, not limited at all | 2, 2 Yes, limited a little | 3, 3 Yes, limited a lot
question4h	day_follow_up_and_pem_qol		checkbox	h. Climbing one flight of stairs	1, 1 No, not limited at all | 2, 2 Yes, limited a little | 3, 3 Yes, limited a lot
question4i	day_follow_up_and_pem_qol		checkbox	I. Bending, kneeling, or squating	1, 1 No, not limited at all | 2, 2 Yes, limited a little | 3, 3 Yes, limited a lot
question4j	day_follow_up_and_pem_qol		checkbox	j. Walking more than half a mile	1, 1 No, not limited at all | 2, 2 Yes, limited a little | 3, 3 Yes, limited a lot
question4k	day_follow_up_and_pem_qol		checkbox	k. Walking a couple of hundred yards	1, 1 No, not limited at all | 2, 2 Yes, limited a little | 3, 3 Yes, limited a lot
question4l	day_follow_up_and_pem_qol		checkbox	l. Walking about one hundred yards	1, 1 No, not limited at all | 2, 2 Yes, limited a little | 3, 3 Yes, limited a lot
question4m	day_follow_up_and_pem_qol		checkbox	m. Washing or dressing yourself	1, 1 No, not limited at all | 2, 2 Yes, limited a little | 3, 3 Yes, limited a lot
quest_4_comm	day_follow_up_and_pem_qol		text	Question 4 Comments
total_question_4	day_follow_up_and_pem_qol		text	Total Question 4
question5a	day_follow_up_and_pem_qol	5. During the past four weeks have you had any of the following problems with your work or other regular daily activities as a result of your lung symptoms?	checkbox	a. Cut down the amount of time you spend on work or other activities	1, 1 Yes | 2, 2 No								RH
question5b	day_follow_up_and_pem_qol		checkbox	b. Accomplished less than you would like	1, 1 Yes | 2, 2 No								RH
question5c	day_follow_up_and_pem_qol		checkbox	c. Were limited in the kind of work or other activities	1, 1 Yes | 2, 2 No								RH
question5d	day_follow_up_and_pem_qol		checkbox	d. Had difficulty performing the work or other activities	1, 1 Yes | 2, 2 No								RH
quest_5_comm	day_follow_up_and_pem_qol		text	Question 5 Comments
total_question_5	day_follow_up_and_pem_qol		text	Total Question 5
question6	day_follow_up_and_pem_qol	______	checkbox	6. During the past four weeks to what extend have your lung symptoms interfered with your normal social activities with family, friends, neighbors or groups?	1, 1 Not at all | 2, 2 Slightly | 3, 3 Moderately | 4, 4 Quite a bit | 5, 5 Extremely
quest_6_comm	day_follow_up_and_pem_qol		text	Question 6 Comments
total_question_6	day_follow_up_and_pem_qol		text	Total Question 6
question7	day_follow_up_and_pem_qol	______	checkbox	7. How much pain around you shoulder blades/pain in your chest have you experience during the past four weeks?	1, 1 None | 2, 2 Very slight | 3, 3 Slight | 4, 4 Quite a bit | 5, 5 Serious | 6, 6 Very serious
quest_7_comm	day_follow_up_and_pem_qol		text	Question 7 Comments
total_question_7	day_follow_up_and_pem_qol		text	Total Question 7
question8	day_follow_up_and_pem_qol	_______	checkbox	8. How much breathlessness have your experience in the past four weeks?	1, 1 None | 2, 2 Very slight | 3, 3 Slight | 4, 4 Quite a bit | 5, 5 Serious | 6, 6 Very serious
quest_8_comm	day_follow_up_and_pem_qol		text	Question 8 Comments
total_question_8	day_follow_up_and_pem_qol		text	Total Question 8
question9a	day_follow_up_and_pem_qol	9. These questions are about how you feel and how things have been with you during the past four weeks as a result of your lung symptoms. For each question please give the one answer that comes closest to the way your have been feeling. How much of the time during the past four weeks -	checkbox	Were you worried about having another pulmonary embolism?	1, 1 None of the time | 2, 2 A little of the time | 3, 3 Some of the time | 4, 4 A good bit of the time | 5, 5 Most of the time | 6, 6 All of the time
question9b	day_follow_up_and_pem_qol		checkbox	Did you feel irritable?	1, 1 None of the time | 2, 2 A little of the time | 3, 3 Some of the time | 4, 4 A good bit of the time | 5, 5 Most of the time | 6, 6 All of the time
question9c	day_follow_up_and_pem_qol		checkbox	Would you have been worried if you had to stop taking anticoagulant medication?	1, 1 None of the time | 2, 2 A little of the time | 3, 3 Some of the time | 4, 4 A good bit of the time | 5, 5 Most of the time | 6, 6 All of the time
question9d	day_follow_up_and_pem_qol		checkbox	Did you become emotional more readily?	1, 1 None of the time | 2, 2 A little of the time | 3, 3 Some of the time | 4, 4 A good bit of the time | 5, 5 Most of the time | 6, 6 All of the time
question9e	day_follow_up_and_pem_qol		checkbox	Did it bother you that you became emotional more quickly?	1, 1 None of the time | 2, 2 A little of the time | 3, 3 Some of the time | 4, 4 A good bit of the time | 5, 5 Most of the time | 6, 6 All of the time
question9f	day_follow_up_and_pem_qol		checkbox	Were you depressed or in low spirits?	1, 1 None of the time | 2, 2 A little of the time | 3, 3 Some of the time | 4, 4 A good bit of the time | 5, 5 Most of the time | 6, 6 All of the time
question9g	day_follow_up_and_pem_qol		checkbox	Did you feel that you were a burden to your family and friends?	1, 1 None of the time | 2, 2 A little of the time | 3, 3 Some of the time | 4, 4 A good bit of the time | 5, 5 Most of the time | 6, 6 All of the time
question9h	day_follow_up_and_pem_qol		checkbox	Were afraid to exert yourself?	1, 1 None of the time | 2, 2 A little of the time | 3, 3 Some of the time | 4, 4 A good bit of the time | 5, 5 Most of the time | 6, 6 All of the time
question9i	day_follow_up_and_pem_qol		checkbox	Did you feel limited in taking a trip?	1, 1 None of the time | 2, 2 A little of the time | 3, 3 Some of the time | 4, 4 A good bit of the time | 5, 5 Most of the time | 6, 6 All of the time
question9j	day_follow_up_and_pem_qol		checkbox	Were you afraid of being alone?	1, 1 None of the time | 2, 2 A little of the time | 3, 3 Some of the time | 4, 4 A good bit of the time | 5, 5 Most of the time | 6, 6 All of the time
quest_9_comm	day_follow_up_and_pem_qol		text	Question 9 Comments
total_question_9	day_follow_up_and_pem_qol		text	Total Question 9
total_pem_qol	day_follow_up_and_pem_qol		calc	Total PEM-Qol	sum([total_question_1],[total_question_2],[total_question_3],[total_question_4],[total_question_5],[total_question_6],[total_question_7],[total_question_8],[total_question_9])
primary_totalpoints_v2	new_variables	<div class="rich-text-field-label"><div class="rich-text-field-label"><h1 style="text-align: center;">FOR ATRIUM USE ONLY</h1></div></div>	text	PESCORE prognostic model score		Porgnostic model developed from PID 1644	number	0	10
clinical_research_site	new_variables		radio	Clinical Research Site	1, Carolinas Medical Center | 2, San Diego | 3, Vanderbilt University Medical Center | 4, Utah University | 5, Orlando Regional Medical Center | 6, Christiana Care
any_cancer	new_variables		yesno	Any cancer?		Any leukemia, lymphoma, solid tumor without metastasis or metastatic tumor =YES							RH
low_risk_spesi	new_variables		yesno	Low Risk sPESI?		age <= 80 AND tu_wo_metas_e=No AND ([leuk_acute_or_chronic] =No AND lymphoma=No AND metast_solid_tumor=No copd= No AND lv_dysfunc= No AND[initial_hr] < 110 AND syst_b_p >= 100 AND initial_o2sat >= 90							RH
low_risk_esc_european_soci	new_variables		yesno	Low risk ESC? European Society of Cardiology Guideline on PE risk stratification		Lack or hemodynamic stability, low risk by sPESI, lack of RVD by CT or echo and no social or medical conditions making outpatient management unsafe							RH
loc_prox_clot_ctpa	new_variables		radio	LOC_prox_clot_CTPA	1, Saddle | 2, Lobar | 3, Proximal pulmonary artery | 4, Segmental | 5, Sub-segmental	location of most proximal clot in pulmonary arteries
troponin_elevation	new_variables		yesno	Troponin elevation		Either troponin or high sensitivity troponin elevation=YES							RH
natriuretic_peptide_elevat	new_variables		yesno	Natriuretic peptide elevation?		either bnp or nt bnp elevated=YES							RH
gde_showing_rvd	new_variables		yesno	GDE showing RVD?		'YES' means the GDE score is either 1 or 2 or 3							RH
death_within_5_days	new_variables		yesno	Death within 5 days		Any death on day 1, 2, 3 4 or 5							RH
cardiac_arrest_within_5_da	new_variables		yesno	Cardiac arrest within 5 days		Any cardiac arrest on day 1, 2, 3 4 or 5							RH
resp_failure_within_5_days	new_variables		yesno	Resp Failure within 5 days		Any intubation or high flow oxygen or unscheduled noninvasive positive pressure ventilation support on day 1, 2, 3 4 or 5							RH
dysrhythmia_within_5_days	new_variables		yesno	Dysrhythmia within 5 days		Any new dysrhythmia on day 1, 2, 3 4 or 5							RH
reperfusion_intervention_w	new_variables		yesno	Reperfusion Intervention within 5 days		Any Systemic lysis Catheter based lysis Endovascular thrombectomy ECMO Surgical embolectomy Catheter embolectomy within 5 days =YES							RH
hypotension_pressors_withi	new_variables		yesno	Hypotension_Pressors within 5 days									RH
hypotension_fluid_within_5	new_variables		yesno	Hypotension_fluid within 5 days									RH
major_bleeding_within_5_da	new_variables		yesno	major bleeding within 5 days									RH
hypoxia_within_5_days	new_variables		yesno	Hypoxia within 5 days									RH
primary_composite_outcome	new_variables		yesno	PRIMARY COMPOSITE OUTCOME within 5 days?		Death OR Cardiac arrest OR Resp failure OR Dysrhythmias OR Hypotension fluid OR Hypotension pressors OR Reperfusion intervention within 5 days =YES)							RH
death_within_30_days	new_variables		yesno	Death within 30 days									RH
cardiac_arrest_within_30_d	new_variables		yesno	Cardiac arrest within 30 days									RH
resp_failure_within_30_day	new_variables		yesno	Resp Failure within 30 days									RH
dysrhythmia_within_30_days	new_variables		yesno	dysrhythmia within 30 days									RH
hypotension_pressors30	new_variables		yesno	Hypotension_Pressors within 30 days									RH
hypotension_fluid_within_3	new_variables		yesno	Hypotension_fluid within 30 days									RH
recurrence_of_vte_within_3	new_variables		yesno	recurrence of VTE within 30 days									RH
major_bleeding_within_30_d	new_variables		yesno	major bleeding within 30 days									RH
secondary_composite_outcom	new_variables		yesno	SECONDARY COMPOSITE OUTCOME within 30 days?		Starts with verification of death or adverse outcomes including VTE and major bleeding within 30 days after PE							RH
limited_30_day_follow_up	new_variables		radio	Limited 30 Day Follow up	1, Death within 5 days of index PE | 2, Proof of survival within 30 days of index PE but insufficient data to provide responses to several adverse outcomes (if clinical documentation provided then the lack of statement on specific adverse events will be considered absence of the adverse event) | 3, Proof of death within 30 days of index PE but insufficient data to provide responses to several of …
length_of_stay	new_variables		calc	Length of Stay	round(datediff([if_discha_date_and_tim],[date_and_time_vitals],"h","mdy"),1)
length_of_stay_if_death	new_variables		calc	Length of stay - if death	round(datediff([if_death_date_and_time],[date_and_time_vitals],"h","mdy"),1)
