# Supplementary material for: Development and validation of a prognostic tool: Pulmonary embolism short-term clinical outcomes risk estimation (PE-SCORE)
Source: PLoS One. 2021 Nov 18;16(11):e0260036. doi: 10.1371/journal.pone.0260036 (PMC8601564; doi:10.1371/journal.pone.0260036)
Supplement: S2 Data — (CSV) [file pone.0260036.s006.csv]

post_enrollment_exclusion	gender	race	syst_b_p	diastolic_b_p	initial_hr	shock_index_calculation	initial_rr	spontan_breath	initial_o2sat	rr_30_bpm	initial_temp	temperature_96_8	transi_hypotens_prio	precedi_episod_synco	preced_episs_brady	prece_episod_of_puls	preced_reperf_inte	prece_inotro_interv	prior_dxs_of_pe_or_d	recent_hospitaliz	recent_pregnancy	recent_trauma	family_hisy_of_vte	clotting_disorders_pro	hrt	indwelling_catheter	bmi	sepsis	hypovo	dysrhyth	lv_dysfunc	severe_renal_imp_cr	sev_liv_imp	myo_infarc	cva	dementia	copd	con_tis_dis	pel_ulc_dis	mild_liver_dise_wo	diabe_wo_end_organ	hemiplegia	moder_or_sev_renal_d	diab_with_end_org_da	tu_wo_metas_e	leuk_acute_or_chronic	lymphoma	mod_or_severe_liver_d	metast_solid_tumor
0	0	2	77	52	102	1.3	20	1	92	0	98.4	0	1	0	0	0	0	0	1	0	0	0	0	0	0	0	19.77	0	0	0	0	0	0	0	0	0	0	0	0	0	0	0	1	0	1	0	0	0	0
0	1	2	132	67	93	0.7	21	1	95	0	100.2	0	0	0	0	0	0	0	0	0	0	0	0	0	0	0		0	0	0	0	0	0	0	0	0	0	0	0	0	0	0	0	0	0	0	0	0	0
0	0	2	100	74	110	1.1	18	1	100	0	98.9	0	0	0	0	0	0	0	0	0	0	0	0	0	0	0	24.86	0	0	0	0	0	0	0	0	0	0	0	0	0	0	0	0	0	0	0	0	0	1
0	1	2	174	88	125	0.7	22	1	92	1	98	0	0	0	0	0	0	0	0	0	0	0	0	0	0	0	60.19	0	0	0	0	0	0	0	0	0	0	0	0	0	1	0	0	0	0	0	0	0	0
0	0	2	150	94	92	0.6	16	1	100	0	97.8	0	1	0	0	0	0	0	0	0	0	0	0	0	0	0	32.23	0	0	0	0	0	0	0	0	0	0	0		0	1	0	0	0	0	0	0	0	0
0	0	2	144	78	116	0.8	20	1	93	0	99.1	0	0	0	0	0	0	0	0	0	0	0	0	0	0	0	30.91	0	0	0	0	0	0	0	0	0	0	0	0	0	0	0	0	0	0	0	0	0	1
0	0	2	104	68	104	1	16	1	98	1	99.3	0	1	0	0	0	0	0	0	0	0	0	0	0	0	0	21.78	0	0	0	0	0	0	0	0	0	0	0	0	0	0	0	0	0	0	0	0	0	1
0	1	1	115	71	101	0.9	21	1	99	0	98.7	0	0	0	0	0	0	0	0	0	0	0	0	0	0	0	27.23	0	0	0	0	0	0	0	1	0	0	0	0	0	0	0	0	0	0	0	0	0	0
0	0	2	118	65	120	1	22	1	96	0	98.7	0	0	0	0	0	0	0	0	0	0	0	0	0	0	0	30.64	0	0	0	0	0	0	0	0	0	0	0	1	0	0	0	0	0	1	0	0	0	0
0	0	2	98	65	159	1.6	34	1	99	1	97.1	0	1	0	0	0	0	0	0	0	0	0	0	0	0	0	26.02	0	0	1	0	0	0	0	0	0	0	0	0	0	0	0	0	0	0	0	0	0	1
0	1	2	144	91	123	0.9	24	0	92	0	98	0	0	0	0	0	0	0	0	0	0	0	0	0	0	0	31.86	0	0	0	0	0	0	0	0	0	0	0	0	0	0	0	1	1	0	0	0	0	0
0	1	2	158	114	92	0.6	12	1	96	0	98.4	0	0	0	0	0	0	0	1	0	0	0	0	0	0	0	32.59	0	0	1	0	0	0	0	0	0	0	0	0	0	0	0	0	0	0	0	0	0	0
0	0	2	107	60	76	0.7	17	1	95	0	98	0	0	0	0	0	0	0	0	0	0	0	0	0	0	0	22.44	0	0	0	0	0	0	0	0	0	1	0	0	0	0	0	0	0	0	0	0	0	0
0	1	1	139	100	96	0.7	19	0	93	0	98	0	0	0	0	0	0	0	0	0	0	0	0	0	0	0	26.12	0	0	0	0	0	0	0	0	0	0	0	0	0	0	0	0	0	1	0	0	1	0
0	0	2	124	92	87	0.7	24	1	87	0	97.5	0	0	0	0	0	0	0	1	0	0	0	0	0	0	0	20.4	0	0	0	0	0	0	0	0	0	1	0	0	0	0	0	0	0	0	0	0	0	0
0	0	2	131	81	98	0.7	19	1	94	0	98	0	0	0	0	0	0	0	0	0	0	0	0	0	0	0	26.62	0	0	0	0	0	0	1	0	0	0	0	0	0	0	0	0	1	0	0	0	0	0
0	0	1	162	92	60	0.4	18	1	99	0	98.4	0	0	0	0	0	0	0	0	0	0	0	0	0	0	0	26.7	0	0	0	0	0	0	0	0	0	0	0	0	0	0	0	0	0	0	0	0	0	0
0	1	1	117	53	94	0.8	16	1	95	0	98.4	0	0	0	0	0	0	0	0	0	0	0	0	0	0	0	35.7	0	0	0	0	0	0	0	0	0	0	0	0	0	0	0	0	1	1	0	0	0	0
0	0	2	138	89	124	0.9	25	1	92	0	98.9	0	0	0	0	0	0	0	0	0	0	0	0	0	0	0	28	0	0	0	0	0	0	0	0	0	0	0	0	0	0	0	0	0	0	0	0	0	0
0	1	1	131	90	115	0.9	16	1	97	0	97.7	0	0	0	0	0	0	0	0	0	0	0	0	0	0	0	25.34	0	0	0	1	0	0	0	0	0	0	0	0	0	0	0	0	0	0	0	0	0	0
0	0	2	94	60	99	1.1	18	1	95	0	98.4	0	1	0	0	0	0	0	0	0	0	0	0	0	0	0	26.59	0	0	1	0	0	0	0	0	0	0	0	0	0	0	0	0	0	0	0	0	0	1
0	1	1	113	72	84	0.7	17	1	97	0	98.7	0	0	0	0	0	0	0	0	0	0	0	0	0	0	0	26.95	0	0	0	0	0	0	1	0	0	0	0	0	0	0	0	0	0	0	0	0	0	0
0	0	2	163	76	68	0.4	20	0	95	0	98.4	0	0	0	0	0	0	0	0	0	0	0	0	0	0	0	25.94	0	0	0	0	0	0	0	0	0	0	0	0	0	0	0	0	0	0	0	0	0	0
0	1	1	152	77	78	0.5	18	0	98	0	98.6	0	0	0	0	0	0	0	0	0	0	0	0	0	0	0	23.77	0	0	0	0	0	0	0	0	0	1	0	0	0	0	0	0	1	0	0	0	0	0
0	1	2	129	80	83	0.6	18	1	98	0	97.8	0	0	0	0	0	0	0	0	0	0	0	0	0	0	0	34.23	0	0	0	0	0	0	0	0	0	0	0	0	0	0	0	0	0	0	0	0	0	0
0	1	1	100	65	75	0.8	20	1	94	0	97.5	0	0	1	0	0	0	0	0	0	0	0	0	0	0	0	35.08	0	0	0	0	0	0	0	0	0	0	0	1	0	0	0	0	1	0	0	0	0	0
0	1	2	130	97	74	0.6	21	0	95	0	92.8	1	0	1	1	1	1	1	0	0	0	0	0	0	0	0	31.33	0	0	1	0	0	0	0	0	0	0	0	0	0	0	0	0	0	0	0	0	0	0
0	1	2	113	63	134	1.2	20	1	98	0	98	0	0	0	0	0	0	0	0	0	0	0	0	0	0	0	22.6	0	0	0	0	0	0	0	1	0	0	0	0	0	0	1	0	0	0	0	0	0	0
0	1	2	121	72	124	1	24	1	95	0	97.7	0	0	0	0	0	0	0	0	0	0	0	0	0	0	0	25.22	0	0	0	0	0	0	0	0	0	0	0	0	0	0	0	0	0	0	0	0	0	0
1	0	1
0	1	2	142	91	94	0.7	31	1	98	0	98	0	0	0	0	0	0	0	1	0	0	0	0	0	1	0	55.09	0	0	0	0	0	0	0	0	0	0	0	0	0	1	0	0	0	0	0	0	0	0
0	1	1	113	90	135	1.2	32	1	96	1	99.3	0	0	0	0	0	0	0	0	1	0	0	0	0	0	0	36.13	0	0	0	0	0	0	0	0	0	0	0	0	0	0	0	0	0	0	0	0	0	0
1	0	1
0	0	1	161	97	67	0.4	18	1	100	0	98.2	0	0	0	0	0	0	0	0	0	0	0	1	0	0	0	31.97	0	0	0	0	0	0	0	0	0	0	0	0	0	0	0	0	0	0	0	0	0	0
0	1	2	140	129	133	1	38	1	100	1	97.5	0	0	0	0	0	0	0	0	0	0	0	1	0	0	0	39.94	0	0	0	0	0	0	0	0	0	1	0	0	0	0	0	0	0	0	0	0	0	0
0	1	888	124	65	104	0.8	19	1	100	0	98.7	0	0	0	0	0	0	0	0	0	1	0	0	0	0	0	24.24	0	0	0	0	0	0	0	0	0	0	0	0	0	0	0	0	0	0	0	0	0	0
0	0	2	129	78	101	0.8	15	1	97	0	98.2	0	1	0	0	0	0	0	0	0	0	0	1	0	0	0	39.11	0	0	0	0	0	0	0	0	0	0	0	0	0	1	0	0	0	0	0	0	0	0
0	0	1	138	71	80	0.6	22	1	79	0	98.4	0	0	0	0	0	0	0	0	0	0	0	0	0	0	0	30.94	0	0	0	0	1	0	0	0	0	0	0	0	0	0	0	0	0	0	0	0	0	0
0	1	2	104	72	119	1.1	32	1	100	1	96	1	0	0	0	0	0	0	0	0	0	0	0	0	0	0		0	0	0	0	0	0	0	1	0	0	0	0	0	0	0	0	0	0	0	0	0	0
0	0	2	135	83	112	0.8	26	1	96	0	98.4	0	0	0	0	0	0	0	0	0	0	0	0	0	0	0	35.34	0	0	0	1	0	0	0	0	0	0	0	0	0	0	0	0	0	0	0	0	0	0
0	1	1	101	65	184	1.8	28	1	100	1	97.7	0	1	1	0	0	0	0	0	0	0	0	1	0	0	0	45.56	0	0	1	0	0	0	0	0	0	0	0	0	0	0	0	0	0	0	0	0	0	0
0	0	2	85	130	108	1.3	22	1	100	0	98	0	0	0	0	1	0	1	0	0	0	0	0	0	0	0	19.59	0	0	0	0	0	0	0	0	0	0	0	0	0	0	0	0	0	1	0	0	0	0
0	1	2	143	75	127	0.9	20	1	97	0	98.7	0	0	0	0	0	0	0	0	0	0	0	0	0	1	0	28.1	0	0	0	0	0	0	0	0	0	0	1	0	0	0	0	0	0	0	0	0	0	0
0	1	2	155	91	89	0.6	32	1	90	1	98.4	0	0	0	0	0	0	0	0	0	0	0	1	0	0	0	53.33	0	0	0	0	0	0	0	0	0	1	0	0	0	0	0	0	0	0	0	0	0	0
0	1	1	138	96	123	0.9	22	1	96	0	98.7	0	0	1	0	0	0	0	0	0	0	0	0	0	0	0	33.2	0	0	0	0	0	0	0	0	0	0	0	0	0	0	0	0	0	0	0	0	0	0
0	1	1	133	63	104	0.8	20	1	99	0	97.5	0	0	1	0	0	0	0	0	0	0	0	0	0	0	0	22.89	0	0	0	0	0	0	0	0	0	0	0	0	0	0	0	0	0	0	0	0	0	0
0	1	2	103	75	114	1.1	16	1	94	0	98.4	0	0	0	0	0	0	0	0	0	0	0	1	1	0	0	27.63	0	0	0	0	0	0	0	0	0	0	0	0	0	0	0	0	0	0	0	0	0	0
0	1	1	134	86	87	0.6	16	1	97	0	98	0	0	0	0	0	0	0	0	0	0	0	1	0	0	0	36.49	0	0	0	0	0	0	0	0	0	0	0	0	0	0	0	0	0	0	0	0	0	0
0	0	2	107	78	122	1.1	20	1	82	0	100.2	0	0	0	0	0	0	0	1	0	0	0	0	0	0	0	31.11	0	0	0	0	0	0	0	0	1	0	0	0	0	1	0	0	0	0	0	0	0	0
0	0	2	143	76	117	0.8	22	1	97	0	97.8	0	0	0	0	0	0	0	0	1	0	0	0	0	0	0	63.93	0	0	0	0	0	0	0	0	0	0	0	0	0	0	0	0	1	0	0	0	0	0
0	1	2	144	54	56	0.4	19	1	92	0	98.7	0	0	1	0	0	0	0	0	0	0	0	0	0	0	0	28.8	0	0	0	0	0	0	0	0	0	0	0	0	0	0	0	0	0	0	0	0	0	0
0	0	888	99	66	84	0.8	16	1	95	0	97.5	0	1	0	0	0	0	0	0	0	0	0	0	0	0	0	25.24	1	1	0	0	0	0	0	0	0	1	0	0	0	1	0	0	0	0	0	0	0	1
0	0	2	125	86	116	0.9	20	1	99	0	97.5	0	0	0	0	0	0	0	0	0	0	0	0	0	0	0	36.96	0	0	0	0	0	0	0	0	0	1	0	0	0	1	0	0	0	0	0	0	0	0
0	1	2	113	84	132	1.2	20	1	94	0	97.8	0	0	0	0	0	0	0	0	0	0	0	0	0	0	0	26.88	0	0	0	0	0	0	0	0	0	1	0	0	0	0	0	0	0	0	0	0	0	1
0	0	1	114	83	117	1	24	1	95	0	98.6	0	0	0	0	0	0	0	1	0	0	0	1	0	0	0	54.79	0	0	0	0	0	0	0	0	0	0	0	0	0	0	0	0	0	0	0	0	0	0
0	1	888	98	72	142	1.4	26	1	93	0	97.5	0	0	0	0	0	0	0	0	0	0	0	0	0	0	0	22.45	0	0	0	0	0	0	0	0	0	0	0	0	0	1	0	0	0	0	0	0	0	0
0	1	1	123	82	73	0.6	18	1	97	0	97.5	0	0	0	0	0	0	0	0	0	0	0	1	0	0	0	43.21	0	0	0	0	0	0	0	0	0	1	0	0	0	0	0	0	0	0	0	0	0	0
0	0	1	197	143	96	0.5	15	1	95	0	98.9	0	0	0	0	0	0	0	0	0	0	0	1	0	0	0	40.7	0	0	0	1	0	0	0	0	0	0	0	0	0	0	0	0	0	0	0	0	0	0
0	1	2	81	57	53	0.7	20	1	97	0	97.3	0	1	0	0	0	0	0	1	1	0	0	0	0	0	0	23.99	0	0	0	0	1	0	0	1	0	1	0	0	0	0	0	1	0	0	0	1	0	0
0	1	2	117	67	91	0.8	20	1	91	0	97.7	0	0	0	0	0	0	0	0	1	0	0	0	0	0	0	31.77	0	0	0	0	0	0	0	0	0	1	0	0	0	0	0	0	0	0	0	0	0	0
0	0	2	118	90	127	1.1	20	1	87	0	97.8	0	0	0	0	0	0	0	1	0	0	0	0	1	0	0	32.56	0	0	0	0	0	0	0	1	0	1	0	0	0	1	1	0	0	0	0	0	0	0
0	1	2	93	73	98	1.1	18	1	95	0	97.5	0	0	0	0	0	0	0	1	0	0	0	0	0	0	0	36.44	0	0	0	0	0	0	0	0	0	1	0	0	0	0	0	1	0	0	0	0	0	0
0	0	1	106	76	110	1	17	1	96	0	97.7	0	0	1	0	0	0	0	1	1	0	0	0	0	0	0	25.03	0	0	0	0	0	0	0	0	0	0	0	0	0	0	0	0	0	0	0	0	0	0
0	0	2	90	68	77	0.9	22	0	100	0	98.4	0	1	0	0	0	0	0	1	1	0	0	0	0	0	0	46.91	0	0	0	0	1	0	0	0	0	1	0	0	0	0	0	1	1	0	0	0	0	0
0	1	1	130	77	112	0.9	16	1	100	0	97.5	0	0	0	0	0	0	0	0	1	0	0	0	0	0	0	23.55	0	0	0	0	1	0	0	0	0	0	0	0	0	0	0	0	0	0	0	0	0	1
0	1	1	134	95	123	0.9	26	1	100	0	97.3	0	0	0	0	0	0	0	0	1	0	0	0	0	0	0	42.06	0	0	0	1	0	0	0	1	0	0	0	0	0	0	0	0	0	0	0	0	0	0
0	0	2	108	50	83	0.8	18	1	92	0	98	0	0	0	0	0	0	0	1	0	0	0	0	0	0	0	51.28	0	0	0	0	0	0	0	0	0	0	0	0	0	0	0	0	0	0	0	0	0	0
0	0	2	91	63	112	1.2	20	1	93	0	97.8	0	1	1	0	0	0	0	0	0	0	0	0	1	0	0	28.1	0	0	1	0	0	0	0	0	0	0	0	0	0	0	0	0	0	0	0	0	0	0
0	1	2	108	81	85	0.8	16	1	91	0	98	0	0	0	0	0	0	0	0	1	0	0	0	0	0	0	31.6	0	0	0	0	0	0	0	0	1	0	0	0	0	1	0	0	0	0	0	0	0	0
0	0	1	161	94	98	0.6	18	1	99	0	98.7	0	0	0	0	0	0	0	0	0	0	0	0	0	0	0		0	0	0	0	0	0	0	0	0	0	0	0	0	0	0	0	0	0	0	0	0	0
0	1	2	158	60	73	0.5	20	1	98	0	98	0	0	0	0	0	0	0	0	1	0	0	0	0	0	0	34.49	0	0	0	0	1	0	0	0	0	0	0	0	0	1	0	1	0	0	0	0	0	0
0	1	1	155	83	104	0.7	17	1	98	0	98.4	0	0	0	0	0	0	0	0	0	0	0	0	0	0	0	32.64	0	0	0	0	0	0	0	0	0	0	0	0	0	1	0	1	0	0	0	0	0	0
0	1	2	167	103	107	0.6	24	1	92	0	97.7	0	0	0	0	0	0	0	0	0	0	0	1	0	0	0	32.98	0	0	0	0	0	0	0	0	0	0	0	0	0	0	0	0	0	0	0	0	0	0
0	1	2	101	71	81	0.8	15	1	95	0	97.7	0	1	0	0	0	0	0	0	1	0	0	0	0	0	0	22.35	0	0	0	0	1	0	0	0	0	0	0	0	0	0	0	1	0	0	0	0	0	0
0	0	2	137	73	69	0.5	18	1	96	0	98.7	0	0	0	0	0	0	0	0	1	0	0	0	0	0	0	39.31	0	0	0	0	0	0	0	0	0	0	0	0	0	0	0	0	0	0	0	0	0	0
0	0	2	150	104	84	0.6	19	1	93	0	98.2	0	0	0	0	0	0	0	0	0	0	0	0	0	0	0	34.64	0	0	0	0	0	0	0	0	0	0	0	0	0	0	0	0	0	0	0	0	0	0
0	1	2	135	95	114	0.8	20	1	95	0	98.6	0	0	0	0	0	0	0	0	0	0	0	0	0	0	0	33.65	0	0	0	0	0	0	0	0	0	0	0	0	0	0	0	0	0	0	0	0	0	0
0	1	2	135	93	84	0.6	19	1	95	0	98.9	0	0	0	0	0	0	0	0	0	0	0	0	0	0	0	57.03	0	0	0	0	0	0	0	0	0	0	0	0	0	0	0	0	0	0	0	0	0	0
0	1	4	134	93	106	0.8	18	1	98	0	97.7	0	0	1	0	0	0	0	0	0	0	0	0	1	0	0	41.6	0	0	0	0	0	0	0	0	0	1	0	0	0	1	0	0	0	0	0	0	0	0
0	1	1	156	88	130	0.8	22	1	100	0	98.4	0	0	0	0	0	0	0	0	0	0	0	0	0	0	0	43.43	0	0	1	0	0	0	0	0	0	0	0	0	0	0	0	0	0	0	0	1	0	0
0	1	1	107	82	133	1.2	24	1	93	0	98.4	0	0	0	0	0	0	0	0	1	0	0	0	0	0	0	22.43	0	1	0	0	1	0	0	0	0	0	0	0	0	0	0	1	0	0	0	0	0	1
0	1	2	148	73	94	0.6	26	1	96	0	98	0	0	0	0	0	0	0	0	1	0	0	0	0	0	0	27.46	0	0	0	0	0	0	0	0	0	0	0	0	0	0	0	0	0	0	0	0	0	0
1	0	1
0	1	2	125	74	64	0.5	20	1	97	0	98.4	0	0	0	0	0	0	0	0	0	0	1	0	0	0	0	36.34	0	0	0	0	0	0	0	0	0	0	0	0	0	0	0	0	0	0	0	0	0	0
0	1	2	175	109	91	0.5	18	1	98	0	98.2	0	0	0	0	0	0	0	0	1	0	0	1	0	0	0	35.05	0	0	0	0	0	0	0	0	0	0	0	0	0	0	0	0	0	0	0	0	0	0
0	1	2	165	83	101	0.6	32	1	82	1	97.7	0	0	0	0	0	0	0	0	0	0	0	0	0	0	0	33.07	0	0	1	0	0	0	0	0	0	1	0	1	0	0	0	0	0	0	0	0	0	0
1	1	1
0	0	2	86	54	115	1.3	16	1	90	0	98	0	1	0	0	0	0	0	0	0	0	0	0	0	0	0	37.09	0	0	0	0	0	1	0	0	0	1	0	0	0	0	0	0	0	0	0	0	1	0
0	0	2	179	155	103	0.6	18	1	97	0	98	0	0	0	0	0	0	0	0	0	0	0	0	0	0	0	31.88	0	0	0	0	0	0	0	0	0	0	0	0	0	0	0	0	0	0	0	0	0	0
0	1	2	132	88	80	0.6	17	1	90	0	97.3	0	0	0	0	0	0	0	1	0	0	0	0	0	0	0	20	0	0	0	0	0	0	0	1	0	0	0	0	0	0	0	0	0	0	0	0	0	0
0	0	1	121	90	170	1.4	40	1	95	1	97.8	0	0	0	0	0	0	0	0	0	0	0	0	0	0	0	39.3	0	0	1	0	0	0	0	0	0	0	0	0	0	1	0	0	0	0	0	0	0	1
0	0	2	74	62	112	1.5	35	1	100	1	94.1	1	0	1	0	0	0	0	0	0	0	0	0	0	0	0	20.97	0	1	1	0	0	0	0	0	0	0	0	0	0	0	0	0	0	0	0	0	0	0
0	0	1	151	103	122	0.8	17	1	95	0	98.4	0	0	0	0	0	0	0	1	0	0	0	1	0	0	0	38.1	0	0	0	0	0	0	0	0	0	0	0	0	0	0	0	0	0	0	0	0	0	0
0	0	2	112	72	92	0.8	16	1	85	0	98.7	0	0	0	0	0	0	0	0	0	0	0	0	0	0	0	22	0	0	0	0	0	0	1	0	0	1	0	0	0	0	0	0	0	0	0	0	0	1
0	0	2	93	67	124	1.3	18	1	93	0	97.5	0	0	0	0	0	0	0	0	0	0	0	0	0	0	0	28.73	0	0	0	0	0	0	0	0	0	0	0	0	0	0	0	0	0	0	0	0	0	0
0	0	2	133	85	121	0.9	20	1	90	0	97.5	0	0	0	0	0	0	0	0	0	0	0	0	0	0	0	38.96	0	0	0	0	0	0	0	0	0	1	0	0	0	0	0	0	0	0	0	0	0	0
0	1	1	94	67	141	1.5	18	1	88	0	98.2	0	0	0	0	0	0	0	0	0	0	0	0	0	0	0	28.55	0	0	0	0	0	0	0	0	0	0	0	0	0	0	0	0	0	0	0	0	0	0
0	1	4	103	78	131	1.3	32	1	97	1	97.5	0	0	0	0	0	0	0	0	0	0	0	0	0	0	0	57.22	0	0	0	0	0	0	0	1	0	0	0	0	0	0	0	0	0	0	0	0	0	0
0	0	1	151	93	134	0.9	20	1	99	0	99.1	0	0	0	0	0	0	0	0	0	0	0	0	0	0	0	31.15	0	0	0	0	0	0	0	0	0	0	0	0	0	1	0	0	0	0	0	0	0	0
0	1	1	135	90	143	1.1	18	1	98	0	97.7	0	0	0	0	0	0	0	0	0	0	0	0	0	0	0	28.63	0	0	0	0	0	0	0	0	0	0	0	0	0	0	0	0	0	0	0	0	0	0
0	0	2	116	76	102	0.9	20	1	91	0	94.2	1	0	0	0	0	0	0	1	0	0	0	1	0	0	0	32.7	0	0	0	0	0	0	0	0	0	0	0	0	0	0	0	0	0	0	0	0	0	0
0	1	2	155	70	81	0.5	15	1	98	0	97.3	0	0	0	0	0	0	0	0	0	0	1	0	0	0	0	23.91	0	0	0	0	0	0	0	0	0	0	0	0	0	0	0	0	0	0	0	0	0	0
0	0	2	145	116	151	1	30	1	89	0	98	0	0	0	0	0	0	0	0	0	0	0	1	0	0	0	36.15	0	0	1	0	0	0	0	0	0	0	0	0		0	0	0	0	0	0	0	0	0
0	1	1	106	81	112	1.1	22	1	96	0	97.8	0	0	0	0	0	0	0	1	0	0	0	0	1	0	0	31.62	0	0	0	0	0	0	0	0	0	1	0	0	0	0	0	0	0	0	0	0	0	0
0	0	2	122	70	108	0.9	18	1	95	0	99.1	0	0	0	0	0	0	0	0	1	0	0	0	0	0	0	34.48	0	0	0	0	0	0	0	1	0	1	0	0	0	0	0	0	0	0	0	0	0	0
0	1	1	139	113	156	1.1	14	1	89	0	94.8	1	0	0	0	0	0	0	0	0	0	1	0	0	0	0	40.83	1	0	1	1	0	0	0	0	0	1	0	0	0	0	0	0	0	0	0	0	0	0
0	0	2	142	74	89	0.6	24	1	88	0	102.9	0	0	0	0	0	0	0	0	1	0	0	0	0	0	0	31.02	0	0	0	0	1	0	0	1	0	1	0	0	0	0	0	0	0	0	0	0	0	0
0	0	1	116	88	50	0.4	24	0	70	0	93.2	1	1	1	1	1	0	0	0	0	0	0	0	0	0	0		0	0	1	0	0	0	0	0	0	0	0	0	0	0	0	0	0	0	0	0	0	0
0	0	2	118	83	115	1	23	1	90	0	98	0	0	1	0	0	0	0	0	0	0	0	0	0	0	0	45.65	0	0	0	0	0	0	0	0	0	0	0	0	0	0	0	0	0	0	0	0	0	0
0	1	2	77	60	122	1.6	35	1	96	1	98.2	0	0	0	0	0	0	0	0	1	0	0	0	0	0	0		0	1	0	0	0	0	0	1	0	0	0	0	0	0	0	0	0	0	0	0	0	0
0	1	2	128	84	88	0.7	21	1	99	0	98.2	0	0	0	0	0	0	0	0	0	0	0	0	0	0	0	25.39	0	0	0	0	0	0	0	0	0	0	0		0	0	0	0	0	0	0	0	0	1
0	1	2	141	95	140	1	20	1	95	0	98	0	0	0	0	0	0	0	0	0	0	0	0	0	0	0	23.37	0	0	0	0	0	0	0	0	0	0	0	0	0	0	0	0	0	0	0	0	0	0
0	1	2	104	75	75	0.7	20	1	94	0	98.6	0	0	0	0	0	0	0	0	0	0	1	0	0	0	0	35.19	0	0	0	0	0	0	0	0	0	0	0	0	0	0	0	0	0	0	0	0	0	0
0	0	1	178	91	116	0.7	38	1	95	1	98	0	0	0	0	0	0	0	1	1	0	0	0	0	0	0	26.7	0	0	0	0	0	0	0	1	0	0	0	0	0	1	0	0	0	0	0	0	0	0
0	0	2	137	93	133	1	24	1	92	0	97.8	0	0	0	0	0	0	0	1	0	0	0	0	0	0	0	33.4	0	0	0	0	0	0	0	0	0	0	0	0	0	0	0	0	0	0	0	0	0	0
0	0	1	154	91	84	0.5	18	1	95	0	98.7	0	0	0	0	0	0	0	0	0	0	0	0	0	0	0	24.51	0	0	0	0	0	0	0	0	0	0	0	0	0	0	0	0	0	0	0	0	0	0
0	0	1	131	80	107	0.8	23	1	99	0	98	0	0	1	0	0	0	0	0	0	0	0	0	0	0	0	37.34	0	0	0	0	0	0	0	0	0	0	0	0	0	0	0	0	0	0	0	0	0	0
0	1	2	143	88	105	0.7	12	1	98	0	97.8	0	0	0	0	0	0	0	1	0	0	0	0	0	0	0	52.85	0	0	1	0	0	0	0	0	0	1	0	0	0	0	0	0	0	0	0	0	0	0
0	0	2	186	117	104	0.6	18	1	99	0	98.4	0	0	0	0	0	0	0	0	0	0	0	0	0	0	0	28.76	0	0	0	0	1	0	0	0	0	0	0	0	0	0	0	0	0	0	0	0	0	0
0	0	2	124	84	79	0.6	18	1	96	0	98.2	0	0	0	0	0	0	0	0	0	0	0	0	0	0	0	40.55	0	0	0	0	0	0	0	0	0	0	0	0	0	0	0	0	0	0	0	0	0	0
0	1	1	120	88	104	0.9	33	1	100	1	99.1	0	1	0	0	0	0	0	0	0	0	0	0	0	0	0	60.56	0	0	0	0	1	0	0	0	0	0	0	0	0	0	0	0	0	0	0	1	0	0
1	1	2
0	1	2	186	98	103	0.6	18	1	100	0	97.8	0	0	0	0	0	0	0	0	0	0	0	1	0	1	0	32.7	0	0	0	0	0	0	0	0	0	0	0	0	0	0	0	0	0	0	0	0	0	0
0	1	2	117	69	76	0.6	11	1	97	0	97.5	0	0	0	0	0	0	0	0	1	0	0	0	0	0	0		0	0	0	0	0	0	0	0	0	1	0	0	0	1	0	0	0	0	0	0	0	1
0	1	2	114	72	117	1	18	1	100	0	99.8	0	0	0	0	0	0	0	1	0	0	1	0	0	0	0	30.4	0	0	0	0	0	0	0	0	0	0	0	0	0	1	1	0	0	0	0	0	0	0
0	0	2	142	67	120	0.8	18	1	95	0	98.1	0	0	0	0	0	0	0	0	1	0	0	0	0	0	0	35.3	0	0	0	0	0	0	1	1	0	0	0	0	0	1	0	0	0	0	0	0	0	0
0	0	2	127	90	93	0.7	18	1	96	0	98	0	0	0	0	0	0	0	0	0	0	0	0	0	0	0	27.8	0	0	0	0	0	0	0	0	0	0	0	0	0	0	0	0	0	1	0	0	0	0
0	1	2	156	106	88	0.6	18	1	96	0	98	0	0	0	0	0	0	0	1	1	0	0	0	0	0	0	24.9	0	0	0	0	0	0	0	0	0	0	0	0	0	0	0	0	0	0	0	0	0	0
0	0	2	136	80	66	0.5	18	1	92	0	98.1	0	0	0	0	0	0	0	0	0	0	0	0	1	0	0	28.5	0	0	0	0	0	0	0	0	0	0	0	0	0	0	0	0	0	0	0	0	0	0
0	0	997	140	79	94	0.7	16	1	97	0	98.2	0	0	0	0	0	0	0	0	1	0	0	1	0	0	0	34.2	0	0	0	0	0	0	1	0	0	0	0	0	1	1	0	0	0	1	0	0	0	0
0	0	1	130	60	102	0.8	28	1	100	0	97	0	0	0	0	0	0	0	0	0	0	0	0	0	0	0		0	0	0	0	0	0	0	0	0	0	0	0	0	0	0	0	0	0	0	0	0	0
0	0	2	111	81	97	0.9	15	1	97	0	98.3	0	0	0	0	0	0	0	0	1	0	0	0	0	0	0	23.8	0	0	0	0	0	0	0	0	0	0	0	0	0	1	0	0	0	1	0	0	0	0
0	1	1	123	81	54	0.4	18	1	100	0	98.9	0	0	0	0	0	0	0	0	0	0	0	0	0	0	0		0	0	0	0	0	0	0	0	0	0	0	0	0	0	0	0	0	0	0	0	0	0
0	0	2	122	71	71	0.6	29	1	88	0	97.4	0	1	1	0	0	0	0	0	0	0	0	0	0	0	0	25.6	0	0	0	0	0	0	0	1	0	0	0	0	0	1	0	1	0	0	0	0	0	0
0	0	1	104	78	118	1.1	24	1	95	0	97	0	0	0	0	0	0	0	0	1	0	0	0	0	0	0	27.7	0	0	0	0	0	0	0	0	0	0	0	0	0	0	0	0	0	0	0	0	0	0
0	0	1	124	81	71	0.6	17	1	97	0	98.3	0	0	0	0	0	0	0	0	0	0	0	0	0	0	0	24.3	0	0	0	0	0	0	0	0	0	0	0	0	0	0	0	0	0	0	0	0	0	0
0	0	2	126	76	98	0.8	20	1	100	0	98.2	0	0	1	0	0	0	0	0	0	0	0	0	0	0	0	25.2	0	0	0	0	0	0	0	0	0	0	0	0	0	0	0	0	0	0	0	0	0	0
0	0	2	136	95	89	0.7	14	1	90	0	97.5	0	0	0	0	0	0	0	1	0	0	0	1	1	0	0	34.8	0	0	0	0	0	0	0	0	0	0	0	0	0	0	0	0	0	0	0	0	0	0
0	0	1	108	85	96	0.9	20	1	100	0	98.1	0	0	0	0	0	0	0	0	1	0	0	0	0	0	0	23.8	0	0	0	0	0	0	0	0	0	1	0	0	0	0	0	0	0	0	0	0	0	0
0	0	2	176	102	98	0.6	18	1	100	0	98.1	0	0	0	0	0	0	0	0	0	0	0	0	0	0	0	32.9	0	0	0	0	1	0	0	0	0	0	0	0	0	0	0	1	0	0	0	0	0	0
0	1	2	130	99	102	0.8	16	1	99	0	96.8	0	0	1	0	0	0	0	0	0	0	0	0	0	0	0	37.6	0	0	0	0	0	0	0	0	0	0	0	0	0	0	0	0	0	0	0	0	0	0
0	1	1	134	99	77	0.6	11	1	100	0	98.3	0	0	0	0	0	0	0	0	0	0	0	0	0	0	0	27.2	0	0	0	0	0	0	0	0	0	0	0	0	0	1	0	0	0	0	0	0	0	0
0	1	2	149	81	81	0.5	37	1	94	1	98.5	0	0	0	0	0	0	0	0	1	0	0	0	0	0	0		0	0	0	0	0	0	1	0	1	0	0	0	0	1	0	0	0	0	0	0	0	0
0	0	2	98	68	83	0.8	18	1	96	0	99.2	0	0	0	0	0	0	0	0	0	0	0	0	0	0	0	24.1	0	0	0	0	0	0	0	0	0	0	0	0	0	0	0	0	0	0	0	0	0	1
0	1	2	102	75	95	0.9	17	1	94	0	98.5	0	0	0	0	0	0	0	0	1	0	0	0	0	0	0	30.4	0	0	0	0	0	0	0	0	0	0	0	0	1	1	0	0	0	0	0	0	0	1
0	1	4	112	87	103	0.9	17	1	98	0	98.2	0	0	1	0	0	0	0	0	0	0	0	0	0	0	0	20.2	0	0	0	0	0	0	0	0	0	0	0	0	0	0	0	0	0	0	0	0	0	0
0	1	2	115	75	85	0.7	15	1	97	0	98.5	0	0	0	0	0	0	0	0	0	0	0	1	0	0	0		0	0	0	0	0	0	0	0	0	0	0	0	0	0	0	0	0	0	0	0	0	0
0	1	1	117	73	120	1	17	1	99	0	98.5	0	0	0	0	0	0	0	0	0	0	0	0	0	1	0	27.3	0	0	0	0	0	0	0	0	0	0	0	0	0	0	0	0	0	0	0	0	0	0
0	1	2	125	61	87	0.7	30	1	93	1	97.5	0	0	0	0	0	0	0	1	1	0	0	0	0	0	0	26.7	0	0	0	0	0	0	0	0	0	0	0	0	0	0	0	0	0	0	0	0	0	0
0	1	2	140	116	126	0.9	25	1	99	0	97.7	0	0	0	0	0	0	0	1	0	0	0	0	0	0	0	38.5	0	0	0	0	0	0	0	0	0	0	0	0	0	0	0	0	0	0	0	0	0	1
0	0	2	115	70	116	1	16	1	100	0	99	0	0	0	0	0	0	0	0	1	0	0	1	0	0	0	28.8	0	0	0	0	0		0	1	0	0	0	0	0	0	0	0	0	0	0	0	0	0
0	0	1	152	118	112	0.7	24	1	97	0	97	0	0	0	0	0	0	0	0	1	0	0	0	0	0	0	34.7	0	0	0	1	0	0	0	0	0	1	0	0	0	0	0	0	0	0	0	0	0	0
0	1	1	122	85	111	0.9	30	1	100	1	98.1	0	0	0	0	0	0	0	0	0	0	0	0	0	0	0	44.9	0	0	0	0	0	0	0	0	0	0	0	0	0	0	0	0	0	0	0	0	0	0
0	0	2	152	85	77	0.5	18	1	96	0	98.3	0	0	0	0	0	0	0	0	0	0	0	0	0	0	0	28.7	0	0	0	0	0	0	0	0	0	0	0	0	0	0	0	0	0	0	0	0	0	0
0	0	2	164	90	150	0.9	34	1	99	1	100.9	0	0	0	0	0	0	0	1	0	0	0	0	0	0	0	22.1	0	0	0	0	0	0	0	0	0	1	0	0	0	0	0	0	0	1	0	0	0	0
0	0	1	126	69	113	0.9	19	1	98	0	97.9	0	0	0	0	0	0	0	0	0	0	0	0	0	0	0	31.9	0	0	0	0	0	0	0	0	0	0	0	0	0	0	0	0	0	0	0	0	0	0
0	0	1	133	85	115	0.9	17	1	95	0	97.6	0	0	0	0	0	0	0	0	0	0	0	1	0	0	0	29.5	0	0	0	0	0	0	0	0	0	0	0	0	0	0	0	0	0	0	0	0	0	0
0	0	1	126	87	78	0.6	15	1	99	0	98.6	0	0	0	0	0	0	0	0	0	0	0	0	0	0	0	25.7	0	0	0	0	0	0	0	0	0	0	0	0	0	0	0	0	0	0	0	0	0	0
0	1	2	178	72	80	0.4	19	1	94	0	97.4	0	0	0	0	0	0	0	1	0	0	0	0	0	0	0	41.9	0	0	0	0	0	0	0	0	0	1	0	0	0	0	0	0	0	0	0	0	0	0
0	1	2	140	101	103	0.7	16	1	95	0	98.5	0	0	0	0	0	0	0	0	0	0	0	0	0	0	1	39.8	0	0	0	0	0	0	0	0	0	0	0	0	0	0	0	0	0	0	0	0	0	1
0	0	888	93	82	120	1.3	19	1	99	0	98.5	0	0	0	0	0	0	0	0	1	0	0	0	0	0	0	32.6	0	0	0	0	0	0	0	0	0	0	0	0	0	0	0	0	0	0	0	0	0	0
0	1	1	160	109	80	0.5	24	1	94	0	98.3	0	0	0	0	0	0	0	0	0	0	0	0	0	0	0	40	0	0	0	0	0	0	0	0	0	0	0	0	0	0	0	0	0	0	0	0	0	0
0	0	2	108	88	74	0.7	22	1	94	0	98.2	0	0	0	0	0	0	0	0	0	0	0	0	0	0	0	32.3	0	0	0	0	0	0	1	0	1	0	0	0	0	1	0	0	0	0	0	0	0	0
0	0	2	156	118	125	0.8	22	1	96	0	97.5	0	0	0	0	0	0	0	1	0	0	0	0	0	0	0	19.7	0	0	0	0	0	0	0	0	0	1	0	0	0	0	0	0	0	0	0	0	0	0
0	1	2	157	104	86	0.5	32	1	94	1	97.4	0	0	0	0	0	0	0	0	0	0	0	0	0	0	0	22.1	0	0	0	1	0	0	0	0	0	0	0	0	0	1	0	0	0	0	0	0	0	0
0	1	1	223	100	69	0.3	16	1	97	0	97.5	0	0	0	0	0	0	0	0	0	0	0	0	0	0	0	30.6	0	0	0	0	0	0	0	0	0	0	0	0	0	0	0	0	0	0	0	0	0	0
0	0	2	119	55	109	0.9	18	1	98	0	99.7	0	0	0	0	0	0	0	1	0	0	0	0	0	0	1	31.5	0	0	0	0	0	0	0	0	0	0	0	0	0	0	0	0	0	0	0	1	0	0
0	1	1	112	77	89	0.8	20	1	100	0	100	0	0	0	0	0	0	0	0	0	1	0	0	0	0	0	21.8	0	0	0	0	0	0	0	0	0	0	0	0	0	0	0	0	0	0	0	0	0	0
0	0	2	133	76	106	0.8	22	1	96	0	98.6	0	0	0	0	0	0	0	1	0	0	0	0	0	0	0	24.3	0	0	0	0	0	0	0	0	0	0	0	0	0	0	0	0	0	0	0	0	0	0
0	1	2	118	78	97	0.8	22	1	100	0	99.7	0	0	0	0	0	0	0	1	1	0	0	0	0	0	1	24.9	0	0	0	0	0	0	0	0	0	0	0	0	0	0	0	0	0	1	0	0	0	0
0	0	1	171	75	66	0.4	18	1	96	0	98.2	0	0	0	0	0	0	0	1	0	0	0	0	0	0	0	23.5	0	0	0	0	0	0	0	0	0	0	0	0	0	0	0	0	0	0	0	0	0	0
0	1	2	132	70	115	0.9	16	1	90	0	97.8	0	0	0	0	0	0	0	0	0	0	0	0	0	0	0	35.5	0	0	0	0	0	0	0	0	0	0	1	0	0	0	0	0	0	0	0	0	0	0
0	0	2	90	54	99	1.1	16	1	99	0	98	0	0	0	0	0	0	0	0	1	0	0	0	0	0	0	24.4	0	0	0	0	0	0	0	0	0	0	0	1	0	0	0	0	0	1	0	0	0	0
0	1	2	117	70	79	0.7	28	1	94	0	98.4	0	0	0	0	0	0	0	0	0	0	0	0	0	0	0	28.3	0	0	0	0	1	0	0	0	0	0	0	0	0	0	0	0	0	0	0	0	0	0
0	1	2	139	79	128	0.9	19	1	97	0	98.4	0	0	0	0	0	0	0	0	0	0	0	0	0	0	0	17	0	0	0	0	0	0	0	0	0	0	0	0	0	0	0	0	0	1	0	0	0	0
0	1	2	136	87	114	0.8	18	1	94	0	98.2	0	0	0	0	0	0	0	0	0	0	0	0	0	0	0	28.3	0	0	0	0	0	0	0	0	0	0	0	0	0	0	0	0	0	0	0	0	0	0
1	0	1
0	0	2	124	89	109	0.9	20	1	95	0	97.4	0	0	0	0	0	0	0	0	0	0	0	0	0	0	0	47.4	0	0	0	0	0	0	0	0	0	0	0	0	0	0	0	0	0	0	0	0	0	0
0	1	888	111	91	106	1	33	1	79	1	97.5	0	0	0	0	0	0	0	0	0	0	0	0	0	0	0	20.7	0	0	0	0	0	0	0	0	0	0	0	0	0	0	0	0	0	0	0	0	0	0
0	1	888	126	77	98	0.8	18	1	97	0	98.3	0	0	0	0	0	0	0	0	1	0	0	0	0	0	0	30	0	0	0	0	0	0	0	0	0	0	0	0	0	0	0	0	0	0	0	0	0	1
0	0	1	144	83	66	0.5	18	1	99	0	98.1	0	0	0	0	0	0	0	0	0	0	0	0	0	0	0	23.9	0	0	0	0	0	0	0	0	0	0	0	0	0	0	0	0	0	0	0	0	0	0
0	1	1	127	83	113	0.9	24	1	94	0	99.9	0	0	0	0	0	0	0	0	1	0	1	0	0	0	0	22	0	0	0	0	0	0	0	1	1	0	0	0	0	0	1	0	0	0	0	0	0	0
0	1	2	147	89	123	0.8	18	1	99	0	98.7	0	0	0	0	0	0	0	0	0	0	0	0	0	0	0	24.9	0	0	0	0	0	0	0	0	0	0	0	0	0	0	0	0	0	0	0	0	0	0
0	1	2	133	97	123	0.9	20	1	98	0	100.3	0	0	0	0	0	0	0	1	0	0	0	0	0	0	0	31.8	0	0	0	0	0	0	0	0	0	0	0	0	0	0	0	0	0	0	0	0	0	0
0	1	1	152	52	81	0.5	16	1	95	0	98.2	0	0	0	0	0	0	0	0	1	0	0	0	0	0	0	39.2	0	0	0	0	0	0	1	0	0	0	0	0	1	0	0	0	0	0	0	0	0	0
0	1	2	170	155	76	0.4	22	1	98	0	97.5	0	0	0	0	0	0	0	1	1	0	0	0	0	0	0	23.1	0	0	0	1	0	0	0	0	1	0	0	0	0	0	0	0	0	0	0	0	0	0
0	1	2	121	84	110	0.9	26	0	84	0	98.7	0	0	0	0	0	0	0	0	0	0	0	0	0	0	0	23.1	0	0	0	0	0	0	0	1	0	0	0	0	0	0	0	0	0	0	0	0	0	0
0	0	2	105	48	72	0.7	15	1	95	0	98.2	0	0	0	0	0	0	0	1	1	0	0	0	0	0	0	31.6	0	0	0	0	0	0	1	0	0	0	0	0	0	0	0	0	1	0	0	0	0	0
0	0	2	198	120	102	0.5	19	1	95	0	97.9	0	0	0	0	0	0	0	0	0	0	0	0	0	0	0	29.2	0	0	0	0	0	0	0	0	0	0	0	0	0	1	0	0	0	1	0	0	0	0
0	1	1	113	64	105	0.9	18	1	97	0	98.5	0	0	0	0	0	0	0	0	1	0	0	0	0	0	1	24.6	0	0	0	0	0	0	0	0	0	0	0	0	0	0	0	0	0	0	0	0	0	1
0	0	2	118	69	78	0.7	16	1	99	0	97.6	0	0	0	0	0	0	0	0	1	0	0	0	0	0	0	28.7	0	0	0	0	0	0	0	0	0	0	0	0	0	0	0	0	0	0	1	0	0	0
0	1	2	179	96	104	0.6	16	1	100	0	97.5	0	0	0	0	0	0	0	0	0	0	0	0	0	0	0	46.8	0	0	0	0	0	0	0	0	0	0	0	0	0	0	0	0	0	0	0	0	0	0
0	1	1	123	78	115	0.9	25	1	98	0	98	0	0	0	0	0	0	0	0	0	0	0	0	0	1	0	34.4	0	0	0	0	0	0	0	0	0	0	0	0	0	0	0	0	0	0	0	0	0	0
0	1	2	144	67	87	0.6	30	1	96	0	98.2	0	0	0	0	0	0	0	0	0	0	0	0	0	0	0	30.2	0	0	0	0	0	0	0	0	0	0	0	0	0	0	0	0	0	0	0	0	0	0
0	1	2	145	70	70	0.5	17	1	96	0	99.3	0	0	0	0	0	0	0	1	0	0	0	0	0	0	0	28.3	0	0	0	0	0	0	0	0	1	1	0	0	0	1	0	0	0	0	0	0	0	0
0	0	1	155	97	99	0.6	24	1	98	0	97.3	0	0	1	0	0	0	0	0	0	0	0	0	0	0	0	24.8	0	0	0	0	0	0	0	0	0	0	0	0	0	1	0	0	0	0	0	0	0	0
0	0	888	174	104	68	0.4	16	1	100	0	98.4	0	0	0	0	0	0	0	1	1	0	0	0	0	0	0	25.9	0	0	0	0	0	0	0	0	0	0	0	0	0	0	0	0	0	0	0	0	0	0
0	1	2	115	76	136	1.2	20	1	89	0	98.2	0	0	0	0	0	0	0	0	0	0	0	0	0	0	0	46	0	0	0	0	0	0	0	0	0	0	0	0	1	0	0	0	0	0	0	0	1	1
0	0	1	110	86	130	1.2	12	1	100	0	97.9	0	0	1	0	0	0	0	0	0	0	0	0	0	0	0	32	1	1	0	1	0	0	1	0	0	0	0	0	0	0	0	0	0	0	0	0	0	0
0	1	2	143	90	77	0.5	16	1	96	0	98	0	0	0	0	0	0	0	0	0	0	0	1	0	0	0	37.2	0	0	0	0	0	0	0	0	0	0	0	0	0	0	0	0	0	0	0	0	0	0
0	0	2	142	62	80	0.6	14	1	95	0	98.1	0	0	0	0	0	0	0	0	0	0	0	0	0	0	0	22.7	0	0	0	0	0	0	1	0	0	0	0	1	0	0	0	1	0	0	0	0	0	0
0	0	2	130	111	124	1	20	1	94	0	97	0	0	0	0	0	0	0	0	0	0	0	0	0	0	0	18	1	1	0	0	0	0	0	0	0	0	0	0	0	0	0	1	0	1	0	0	0	0
0	1	1	97	61	145	1.5	16	1	95	0	99	0	1	0	0	0	0	0	0	1	0	0	0	0	0	0	23.2	0	1	0	0	0	0	0	0	0	0	0	0	0	0	0	0	0	0	0	0	0	1
0	1	1	136	96	92	0.7	20	1	94	0	98.1	0	0	1	0	0	0	0	0	1	0	0	0	0	0	0	31.5	0	0	0	0	0	0	0	0	0	0	0	0	0	0	0	0	0	1	0	0	0	0
0	1	2	129	64	129	1	17	1	93	0	98.9	0	0	0	0	0	0	0	0	0	0	0	0	0	0	0	26	0	0	0	0	0	0	0	0	0	0	0	0	0	0	0	0	0	0	0	0	0	0
0	0	2	205	77	105	0.5	23	1	95	0	98.8	0	0	0	0	0	0	0	0	0	0	0	0	0	0	0	40	0	0	0	0	0	0	0	0	0	0	0	0	0	1	0	0	0	0	0	0	0	0
0	0	1	134	77	92	0.7	17	1	92	0	98	0	0	0	0	0	0	0	0	0	0	0	0	0	0	0	27	0	0	0	0	0	0	0	0	0	0	0	0	0	0	0	0	0	0	0	0	0	0
0	1	1	112	85	120	1.1	18	1	100	0	96.5	1	0	0	0	0	0	0	0	1	0	0	0	0	0	0	17.1	1	1	0	0	0	0	0	0	0	0	0	0	0	0	0	0	0	0	0	0	0	1
0	1	1	130	79	75	0.6	18	1	98	0	98.6	0	0	0	0	0	0	0	0	1	0	0	1	0	0	1	32.3	0	0	0	0	0	0	0	0	0	0	0	0	0	0	0	0	0	0	0	0	0	1
0	0	1	156	130	144	0.9	21	1	95	0	97.7	0	0	0	0	0	0	0	0	1	0	0	0	0	0	0	28.9	0	0	0	0	0	0	1	0	0	1	0	0	0	1	0	0	0	0	0	0	0	0
0	0	2	134	84	128	1	18	1	98	0	98.4	0	0	0	0	0	0	0	0	0	0	0	0	0	0	0	21.1	0	0	0	0	0	0	0	0	0	0	0	0	0	0	0	0	0	0	0	0	0	0
0	1	1	129	74	92	0.7	18	1	98	0	98	0	0	0	0	0	0	0	0	0	0	0	0	0	0	0	29.2	0	0	0	0	0	0	0	0	0	0	0	0	0	0	0	0	0	0	0	0	0	0
0	1	2	121	68	110	0.9	17	1	98	0	97.6	0	0	0	0	0	0	0	0	0	0	0	0	0	0	0	20.9	0	0	0	0	0	0	0	0	0	0	0	0	0	1	0	0	0	0	0	0	0	1
0	0	1	98	69	90	0.9	20	1	98	0	97.1	0	1	0	0	0	0	0	1	0	0	0	0	0	0	0	29.2	0	1	0	0	0	0	0	0	0	1	0	0	0	0	0	0	0	1	0	0	0	0
0	1	2	127	55	103	0.8	17	1	94	0	97.8	0	0	0	0	0	0	0	1	0	0	0	0	0	0	0	45.3	0	0	0	0	0	0	0	0	0	0	0	0	0	0	0	0	0	0	0	0	0	1
0	1	2	181	87	97	0.5	19	1	98	0	98.9	0	0	0	0	0	0	0	0	0	0	0	0	0	0	0	28.2	0	0	0	0	0	0	0	0	0	0	0	0	0	0	0	0	0	0	0	0	0	0
0	1	2	82	64	122	1.5	34	1	95	1	97.4	0	0	1	0	0	0	0	0	0	0	0	0	0	0	0	25.9	0	0	0	0	0	0	0	0	0	0	0	0	0	0	0	0	0	0	0	0	0	0
0	0	2	166	101	94	0.6	24	1	94	0	98.2	0	0	0	0	0	0	0	0	1	0	0	0	0	0	0	31.8	0	0	0	0	1	0	0	0	0	0	0	0	0	0	0	1	0	0	0	0	0	0
0	1	2	124	74	83	0.7	18	1	98	0	97.6	0	0	0	0	0	0	0	0	0	0	0	0	0	0	0		0	0	0	0	0	0	0	1	1	0	0	0	0	0	0	0	0	0	0	0	0	0
0	0	2	161	91	140	0.9	18	1	96	0	99.8	0	0	0	0	0	0	0	0	0	0	0	1	0	0	0	41.6	0	0	0	0	0	0	0	0	0	0	0	0	0	0	0	0	0	0	0	0	0	0
0	1	2	127	80	114	0.9	18	1	95	0	98.6	0	0	0	0	0	0	0	0	0	0	0	0	0	0	0	35.8	0	0	0	0	0	0	0	0	0	0	0	0	0	0	0	0	0	0	0	0	0	0
0	1	2	165	79	62	0.4	18	1	96	0	98.3	0	0	0	0	0	0	0	0	0	0	0	1	0	1	0	30.4	0	0	0	0	0	0	0	0	0	0	0	0	0	0	0	0	0	0	0	0	0	0
0	0	2	113	66	79	0.7	20	1	99	0	97.9	0	0	0	0	0	0	0	0	1	0	0	0	0	0	0	29.9	0	0	0	0	0	0	0	1	0	0	0	0	0	0	0	0	0	0	0	0	0	0
0	1	2	132	88	130	1	20	1	97	0	100.8	0	0	0	0	0	0	0	0	0	0	0	0	0	0	0	29.3	0	0	0	0	0	0	0	0	0	0	0	0	0	0	0	0	0	0	0	0	0	0
0	1	2	96	57	126	1.3	22	1	96	0	99.7	0	0	1	0	0	0	0	0	1	0	0	0	0	0	0		0	0	0	0	0	0	0	1	1	0	0	0	0	1	0	0	0	0	0	0	0	0
0	0	2	108	61	114	1.1	21		100	0	101.1	0	0	0	0	0	0	0	1	1	0	0	1	0	0	0	24.5	1	0	0	0	0	0	0	0	0	0	0	0	0	0	0	0	0	0	0	0	0	0
0	0	2	166	98	136	0.8	15	1	94	0	99.5	0	0	0	0	0	0	0	1	1	0	0	0	0	0	0	39.4	0	0	0	0	0	0	0	0	0	1	0	0	0	0	0	0	0	1	0	0	0	0
0	0	2	123	88	101	0.8	19	1	100	0	98.1	0	0	0	0	0	0	0	1	1	0	0	0	0	0	0	23.8	0	0	0	0	0	0	0	0	0	1	0	0	1	0	0	0	0	0	0	0	0	1
0	1	2	147	81	80	0.5	16	1	98	0	98.9	0	0	0	0	0	0	0	0	0	0	0	0	0	0	0	33.3	0	0	0	0	0	0	0	0	0	0	0	0	0	0	0	0	0	0	0	0	0	0
0	0	2	112	79	118	1.1	26	1	85	0	98.8	0	0	1	0	0	0	0	1	0	0	0	0	0	0	0	41	0	0	1	0	0	0	0	0	0	0	0	0	0	0	0	0	0	0	0	0	0	0
0	0	1	95	72	101	1.1	18	1	98	0	98.4	0	0	0	0	0	0	0	0	1	0	0	0	0	0	0	26.2	0	0	0	1	0	0	0	1	0	1	0	0	0	0	0	0	0	0	0	0	0	0
0	0	1	149	70	79	0.5	18	1	100	0	99.3	0	0	0	0	0	0	0	1	0	0	0	0	0	0	0	30.8	0	0	0	0	1	0	0	0	0	0	0	0	0	1	0	0	0	0	0	0	0	0
0	0	2	181	100	109	0.6	18	1	99	0	98.2	0	0	0	0	0	0	0	0	0	0	0	0	0	0	0	30.2	0	0	0	0	0	0	0	0	0	0	1	0	0	0	0	0	0	0	0	0	0	0
0	0	2	123	80	75	0.6	18	1	93	0	97.3	0	0	0	0	0	0	0	0	0	0	0	0	0	0	0	26.4	0	0	0	0	0	0	0	0	0	0	0	0	0	0	0	0	0	0	0	0	0	0
0	1	2	116	64	48	0.4	36	1	99	1	98.8	0	0	0	0	0	0	0	0	0	0	0	0	0	0	0	48.1	0	0	0	0	0	0	0	0	0	0	0	0	0	1	0	0	0	0	0	0	0	0
0	0	2	133	81	92	0.7	18	1	97	0	98.4	0	0	0	0	0	0	0	0	0	0	0	0	0	0	0	38.4	0	0	0	0	0	0	0	0	0	0	0	0	0	0	0	0	0	1	0	0	0	0
0	0	1	145	89	75	0.5	22	1	95	0	97.8	0	0	0	0	0	0	0	0	1	0	1	0	0	0	0	29	0	0	0	0	1	0	0	0	0	0	0	0	0	0	0	1	0	0	0	0	1	0
0	0	1	123	83	111	0.9	20	1	90	0	98.9	0	0	0	0	0	0	0	0	1	0	0	0	0	0	0	38.1	0	0	0	0	0	0	0	0	0	0	0	0	0	1	0	0	0	0	0	0	0	0
0	0	1	106	70	92	0.9	16	1	100	0	98.7	0	0	0	0	0	0	0	0	0	0	0	0	0	0	0	32.3	0	0	0	1	1	0	1	0	0	0	0	0	1	0	0	1	0	0	0	0	0	0
0	1	2	93	60	121	1.3	26	1	89	0	97.4	0	1	1	0	0	0	0	0	1	0	1	0	0	0	0	20.9	0	0	0	0	0	0	0	0	0	0	0	0	0	0	0	0	0	0	0	0	0	0
0	1	2	136	76	115	0.8	18	1	95	0	98.3	0	0	0	0	0	0	0	0	1	0	0	0	0	0	0	43.1	0	0	0	0	0	0	0	0	0	0	1	0	0	0	0	0	0	0	0	0	0	0
0	0	2	116	72	112	1	17	1	97	0	98.5	0	0	0	0	0	0	0	0	0	0	0	0	0	0	0	40.6	0	0	0	0	0	0	0	0	0	0	0	0	0	0	0	0	0	0	0	0	0	0
1	1	1
0	0	1	79	84	78	1	30	1	99	1	98.7	0	0	1	0	0	0	0	0	0	0	0	0	0	0	0	25	0	0	0	0	0	0	0	0	0	0	0	0	0	0	0	0	0	0	0	0	0	0
0	0	1	149	76	83	0.6	16	1	96	0	98.1	0	0	0	0	0	0	0	1	1	0	0	0	0	0	0	23.4	0	0	0	0	0	0	0	1	0	0	0	0	0	0	0	0	0	0	0	0	0	1
0	1	1	142	119	67	0.5	20	1	98	0	98.3	0	0	0	0	0	0	0	0	1	0	0	0	0	0	0	31	0	0	0	0	0	0	0	0	0	0	0	0	0	0	0	0	0	0	0	0	0	0
0	1	1	139	82	75	0.5	24	1	98	0	98.1	0	0	0	0	0	0	0	0	1	0	0	0	0	0	1	30.2	0	0	0	0	0	0	0	0	0	0	0	0	0	1	0	0	0	1	0	0	0	0
0	1	888	124	84	97	0.8	20	1	97	0	99	0	0	0	0	0	0	0	0	1	0	0	0	0	0	0	28.7	1	0	0	0	0	0	0	0	0	0	0	0	0	0	0	0	0	0	0	0	0	0
0	1	1	127	87	110	0.9	22	1	89	0	97.4	0	0	0	0	0	0	0	0	1	0	0	0	0	0	0	38.2	0	0	0	0	0	0	0	0	0	0	0	0	0	0	0	0	1	0	0	0	0	0
0	0	2	106	72	106	1	22	1	97	0	97.8	0	0	0	0	0	0	0	1	1	0	0	0	0	0	0	42.9	0	0	0	1	0	0	0	0	0	0	0	0	0	0	0	0	0	0	0	0	0	0
0	0	1	130	74	61	0.5	18	1	97	0	98.1	0	0	0	0	0	0	0	0	0	0	0	0	0	0	0	48.1	0	0	0	0	0	0	0	0	0	0	0	0	0	0	0	0	0	0	0	0	0	0
0	1	2	167	115	89	0.5	20	1	99	0	97.7	0	0	0	0	0	0	0	0	0	0	0	0	0	0	0	25	0	0	0	0	0	0	0	0	0	0	0	0	0	0	0	0	0	0	0	0	0	0
0	1	2	104	60	76	0.7	18	1	93	0	98	0	0	0	0	0	0	0	1	0	0	1	0	0	0	0	30.4	0	0	0	0	0	0	0	0	0	0	0	0	0	0	0	0	0	0	0	0	0	0
0	0	1	146	93	138	0.9	16	1	96	0	98	0	0	1	0	0	0	0	1	0	0	0	0	0	0	0	23.5	0	0	0	0	0	0	0	0	0	0	0	0	0	0	0	0	0	0	0	0	0	0
0	0	1	134	88	86	0.6	20	1	95	0	97.5	0	0	0	0	0	0	0	0	0	0	0	0	0	1	0	41	0	0	0	0	0	0	0	0	0	0	0	0	0	1	0	0	0	0	0	0	0	0
0	0	2	172	110	70	0.4	16	1	97	0	97.8	0	0	0	0	0	0	0	1	0	0	0	0	0	0	0	32.4	0	0	0	0	0	0	1	0	0	0	0	0	0	0	0	0	0	0	0	0	0	0
0	0	2	120	63	102	0.9	20	1	96	0	98.1	0	0	0	0	0	0	0	0	1	0	0	0	0	0	0	36.6	0	0	0	0	0	0	0	0	0	0	0	0	0	0	0	0	0	1	0	0	0	0
0	0	2	143	98	76	0.5	18	1	97	0	98.1	0	0	0	0	0	0	0	0	0	0	0	0	0	0	0	25.7	0	0	0	0	0	0	0	0	0	0	0	0	0	0	0	0	0	0	0	0	0	0
0	0	1	115	69	108	0.9	18	1	93	0	97.9	0	0	0	0	0	0	0	0	0	0	0	0	0	0	0	26.9	0	0	0	0	0	0	0	0	0	0	0	0	0	0	0	0	0	0	0	0	0	0
0	0	2	95	51	94	1	18	1	94	0	98	0	0	0	0	0	0	0	0	1	0	1	0	0	0	0	23	0	1	0	0	1	0	0	0	0	0	0	0	0	1	0	0	0	0	0	0	0	1
0	0	1	176	119	65	0.4	24	1	84	1	97.8	0	0	0	0	0	0	0	0	0	0	0	0	0	0	0	19.7	0	0	0	1	0	0	1	0	0	1	0	0	0	0	0	1	0	1	0	0	0	0
0	0	2	118	79	89	0.8	20	1	98	0	98	0	0	0	0	0	0	0	0	0	0	0	0	0	0	0	33	0	0	0	0	0	0	0	0	0	0	0	0	0	0	0	0	0	0	0	0	0	0
0	0	1	114	71	61	0.5	16	1	98	0	98	0	0	0	0	0	0	0	0	0	0	0	0	0	0	0	22.1	0	0	0	0	1	0	0	0	0	0	0	0	0	0	0	0	0	0	0	0	0	1
1	1	2
0	0	2	107	72	93	0.9	18	1	96	0	98.2	0	1	0	0	0	0	0	0	1	0	0	0	0	0	0	26	0	0	0	0	0	0	0	0	0	0	0	0	0	0	0	0	0	0	0	0	0	0
0	1	2	134	83	86	0.6	18	1	98	0	98.5	0	0	0	0	0	0	0	0	0	0	0	0	0	0	0	27.5	0	0	0	0	0	0	0	0	0	0	0	0	0	0	0	0	0	0	0	1	0	0
0	1	4	117	77	94	0.8	16	1	98	0	98	0	0	0	0	0	0	0	0	1	0	0	0	0	0	0	33.8	0	0	0	0	0	0	0	0	0	0	0	0	0	0	0	0	0	0	0	0	0	0
0	1	1	139	82	61	0.4	20	1	92	0	98.2	0	0	0	0	0	0	0	0	0	0	0	0	0	1	0	29.1	0	0	0	0	0	0	0	0	0	0	1	0	0	0	1	0	0	0	0	0	0	0
0	1	1	146	93	128	0.9	24	1	97	0	97.2	0	0	0	0	0	0	0	0	0	0	0	0	0	0	0	33.5	0	0	0	0	0	0	0	0	0	0	0	0	0	0	0	0	0	0	0	0	0	0
0	1	2	97	76	137	1.4	30	1	93	1	97.9	0	1	0	0	0	0	0	0	1	0	0	0	0	0	0	35.9	0	0	0	0	0	0	0	0	0	0	0	0	0	1	0	0	0	0	0	0	0	0
0	1	1	120	86	143	1.2	26	1	95	0	97.9	0	0	0	0	0	0	0	0	1	0	0	0	0	0	0	65.8	0	0	0	0	0	0	0	0	0	0	0	0	0	1	0	0	0	0	0	0	0	0
0	1	888	143	67	81	0.6	18	1	96	0	99	0	0	0	0	0	0	0	0	1	0	0	0	0	0	0	30.8	0	0	0	0	0	0	0	0	0	0	0	0	0	0	0	0	0	0	0	0	0	0
0	1	3	104	55	62	0.6	18	1	99	0	92.8	1	1	1	0	1	0	0	0	1	0	0	0	0	0	0	35	0	0	1	0	0	0	0	1	0	0	0	0	0	1	1	0	0	0	0	0	0	0
0	1	2	136	86	79	0.6	15	1	98	0	98.6	0	0	0	0	0	0	0	1	0	0	0	0	0	1	0	44.7	0	0	0	0	0	0	0	0	0	0	0	0	0	0	0	0	0	0	0	0	0	0
0	1	2	118	72	70	0.6	18	1	100	0	98.5	0	0	0	0	0	0	0	0	1	0	0	0	0	0	0	27.1	0	0	0	0	0	0	0	1	0	0	0	0	0	1	0	0	0	1	0	0	0	0
0	1	2	121	84	92	0.8	16	1	96	0	97.5	0	0	0	0	0	0	0	0	0	0	0	0	0	0	1	20.2	0	0	0	0	0	0	0	0	0	0	0	0	0	0	0	0	0	0	0	0	0	1
0	1	1	147	98	108	0.7	18	1	98	0	98.3	0	0	0	0	0	0	0	0	0	0	0	1	0	0	0	26.2	0	0	0	0	0	0	1	0	0	0	0	0	0	0	0	0	0	0	0	0	0	0
0	0	2	129	80	103	0.8	24	1	97	0	97.7	0	0	0	0	0	0	0	0	0	0	0	0	0	0	0	27.4	0	0	0	0	0	0	0	0	0	0	0	0	0	0	0	0	0	0	0	0	0	0
0	1	2	82	66	139	1.7	23	1	99	0	99.6	0	0	0	0	0	0	0	0	1	0	0	0	0	0	0	22.7	0	1	0	0	0	0	0	0	0	0	0	0	0	0	0	0	0	0	0	0	0	1
0	1	1	151	89	70	0.5	18	1	97	0	97.6	0	0	0	0	0	0	0	0	0	0	0	0	0	0	0	39.6	0	0	0	0	0	0	0	0	0	0	0	0	0	0	0	0	0	0	0	0	0	1
0	0	2	124	75	70	0.6	23	1	97	0	97.8	0	0	0	0	0	0	0	0	0	0	0	0	0	0	0	28.7	0	0	0	0	0	0	0	0	0	0	0	0	0	0	0	0	0	0	0	0	0	0
0	1	1	138	80	100	0.7	20	1	100	0	97.6	0	0	0	0	0	0	0	0	1	0	0	0	0	0	0	53.3	0	0	0	1	0	0	0	0	0	0	0	0	0	0	0	0	0	0	0	0	0	0
0	1	1	116	58	97	0.8	18	1	92	0	97.7	0	1	0	0	0	0	0	0	1	0	1	0	0	0	0	31.1	0	0	0	0	0	0	0	0	0	0	0	0	0	0	0	0	0	0	0	0	0	0
0	0	1	122	69	73	0.6	16	1	100	0	98.2	0	0	0	0	0	0	0	1	0	0	0	0	0	0	0	22.4	0	0	0	0	0	0	0	0	0	0	0	0	0	0	0	0	0	0	0	0	0	0
0	0	2	109	63	106	1	18	1	95	0	97.1	0	0	0	0	0	0	0	0	1	0	0	0	0	0	0	21.7	0	0	0	0	0	0	0	0	0	0	0	0	0	1	0	0	0	1	0	0	0	0
0	1	2	136	81	114	0.8	18	1	95	0	98.2	0	0	1	0	0	0	0	0	0	0	0	1	0	0	0	30.6	0	0	0	0	0	0	0	0	0	0	0	0	0	0	0	0	0	0	0	0	0	0
0	1	3	142	55	72	0.5	18	1	99	0	97.7	0	0	0	0	0	0	0	0	0	0	0	0	0	0	1	38.5	0	0	0	0	0	0	0	0	0	0	0	0	0	0	0	0	0	1	0	0	0	0
0	1	1	137	83	103	0.8	18	1	93	0	98.9	0	0	0	0	0	0	0	1	1	0	0	0	0	0	0	37.6	0	0	0	0	0	0	0	0	0	0	0	0	0	0	0	0	0	1	0	0	0	0
0	1	2	134	96	117	0.9	16	1	97	0	97.3	0	0	0	0	0	0	0	0	0	0	0	0	0	1	0	45	0	0	0	0	0	0	0	0	0	0	0	0	0	0	0	0	0	0	0	0	0	0
0	0	1	100	84	101	1	16	1	100	0	98.3	0	1	0	0	0	0	0	0	0	0	0	0	0	0	0	41.5	0	0	0	0	0	0	0	0	0	0	0	0	0	1	0	0	0	1	0	0	0	0
0	0	1	152	107	117	0.8	21	1	87	0	98.4	0	0	0	0	0	0	0	1	0	0	0	0	0	0	0	37	0	0	0	0	1	0	0	0	0	0	0	0	0	0	0	0	0	0	0	0	0	0
0	0	1	141	90	81	0.6	18	1	96	0	98	0	0	0	0	0	0	0	0	0	0	0	0	0	0	0	35.3	0	0	0	0	0	0	0	0	0	0	0	0	0	0	0	0	0	0	0	0	0	0
0	0	2	167	116	97	0.6	18	1	94	0	97.5	0	0	0	0	0	1	0	0	0	0	0	0	0	0	0	36.2	0	0	0	1	0	0	0	0	0	0	0	0	0	0	0	0	0	0	0	0	0	0
0	0	1	142	85	113	0.8	18	1	100	0	97.4	0	0	0	0	0	0	0	0	0	0	0	0	0	0	0	33.9	0	0	0	0	0	0	0	0	0	0	0	0	0	0	0	1	0	0	0	0	0	0
0	1	1	137	80	91	0.7	17	1	97	0	98.8	0	0	0	0	0	0	0	0	1	1	0	0	0	0	1	23.8	0	0	0	0	0	0	0	0	0	0	1	0	0	1	0	0	0	0	0	0	0	1
0	1	1	136	80	100	0.7	18	1	96	0	98	0	0	0	0	0	0	0	0	0	0	0	0	0	0	0	37.7	0	0	0	0	0	0	0	0	0	0	0	0	0	0	0	0	0	0	0	0	0	0
0	0	1	156	133	88	0.6	22	1	98	0	97.9	0	0	0	0	0	0	0	1	1	0	0	0	0	0	0	25.1	0	0	0	1	0	0	0	1	1	0	0	0	0	0	1	1	0	0	0	0	0	0
0	0	1	100	73	100	1	13	1	100	0	97.4	0	1	1	0	0	0	0	0	1	0	0	0	0	0	1	23.7	1	0	0	0	0	0	0	0	0	0	0	0	0	1	0	0	0	0	0	0	0	0
0	1	1	137	84	101	0.7	20	1	97	0	98.3	0	0	0	0	0	0	0	0	0	0	0	1	0	0	0	44.6	0	0	0	0	0	0	0	1	0	0	0	0	0	1	0	0	0	0	0	0	0	0
0	1	2	145	61	89	0.6	20	1	90	0	100.2	0	0	0	0	0	0	0	0	1	0	0	0	0	0	0	49.8	0	0	0	0	0	0	0	0	0	0	0	0	0	0	0	0	0	0	0	0	0	0
0	0	3	141	99	110	0.8	18	1	100	0	97.7	0	0	0	0	0	0	0	0	0	0	0	0	0	0	0	28.9	0	0	0	0	0	0	0	0	0	0	0	0	0	0	0	0	0	0	0	0	0	0
0	1	2	119	80	110	0.9	18	1	95	0	98.4	0	0	0	0	0	0	0	0	1	0	0	0	0	0	0	32	0	0	0	0	0		0	0	0	0	0	0	0	1	0	0	0	0	0	0	0	1
0	0	1	134	80	73	0.5	18	1	96	0	98.6	0	0	0	0	0	0	0	0	0	0	0	0	0	0	0	31	0	0	0	0	0	0	1	0	0	0	0	0	0	0	0	0	0	0	0	0	0	0
0	1	2	129	80	88	0.7	18	1	95	0	98.3	0	0	1	0	0	0	0	0	0	0	0	0	0	0	0	30.4	0	0	0	0	0	0	0	0	0	0	0	0	0	0	0	0	0	0	0	0	0	0
0	0	2	145	98	90	0.6	20	1	100	0	98.3	0	0	0	0	0	0	0	1	1	0	0	0	0	0	0	37	0	0	0	0	0	0	0	0	0	0	0	0	0	0	0	0	0	0	0	0	0	0
0	0	2	120	69	76	0.6	20	1	99	0	98.2	0	0	0	0	0	0	0	0	0	0	0	0	0	0	0	27.8	0	0	0	0	0	0	0	0	0	1	0	0	0	0	0	0	0	0	0	0	0	0
0	1	1	109	75	99	0.9	18	1	100	0	97.2	0	0	0	0	0	0	0	0	0	0	1	0	0	0	1	16.8	0	0	0	0	0	0	0	0	0	0	0	0	0	0	0	0	0	1	0	0	0	0
0	1	1	142	86	82	0.6	16	1	75	0	97.7	0	0	0	0	0	0	0	0	0	0	0	0	0	0	0	37.3	0	0	0	0	0	0	0	0	0	0	0	0	0	1	0	0	0	0	0	0	0	0
0	1	2	119	95	137	1.2	18	1	97	0	97.8	0	0	1	0	0	0	0	1	1	0	1	0	0	0	0	24.2	0	0	0	0	0	0	0	0	0	0	0	0	0	0	0	0	0	0	0	0	0	1
0	0	2	118	49	92	0.8	17	1	95	0	98.6	0	0	0	0	0	0	0	1	1	0	0	0	0	0	1	33.2	0	0	0	0	1	0	0	0	0	0	0	0	0	1	0	0	0	1	0	0	0	0
0	0	1	114	92	60	0.5	18	1	100	0	97.8	0	0	0	0	0	0	0	0	1	0	0	0	0	0	0	30.7	0	0	0	0	0	0	0	0	0	1	1	0	0	0	0	0	0	0	0	0	0	0
0	1	1	133	66	113	0.8	31	1	89	1	99.5	0	0	0	0	0	0	0	0	0	0	1	0	0	0	0	32.8	0	0	0	0	0	0	0	0	0	0	0	0	0	1	0	0	0	0	0	0	0	0
0	0	1	175	95	87	0.5	18	1	98	0	97.9	0	0	0	0	0	0	0	1	0	0	0	0	0	0	0	37.3	0	0	0	0	0	0	1	0	0	0	0	0	0	0	0	0	0	0	0	0	0	0
0	1	1	143	24	140	1	25	1	99	0	96.2	1	1	1	0	0	0	0	1	1	0	0	0	0	0	0	45.4	0	0	0	0	0	0	0	0	0	0	0	0	0	0	0	0	0	0	0	0	0	0
0	1	2	100	56	94	0.9	16	1	95	0	98.6	0	0	0	0	0	0	0	0	0	0	0	0	0	0	0	23.8	0	0	0	0	0	0	0	0	0	0	0	0	0	0	0	0	0	0	0	0	0	0
0	0	2	136	78	97	0.7	18	1	91	0	98.2	0	0	0	0	0	0	0	0	0	0	0	0	0	0	0	25.1	0	0	0	0	0	0	0	0	0	1	0	0	0	0	0	0	0	0	0	0	0	0
0	1	2	100	60	109	1.1	16	1	100	0	97.2	0	0	0	0	0	0	0	1	1	0	0	0	0	0	0	32.5	0	0	0	0	0	0	0	0	0	0	0	0	0	0	0	0	0	0	0	0	0	0
0	1	1	145	88	75	0.5	32	1	100	1	97.5	0	0	0	0	0	0	0	0	1	0	0	0	0	0	0	24.1	0	0	1	1	1	0	0	1	1	1	0	0	0	0	0	1	0	0	0	0	0	0
0	1	1	96	60	108	1.1	16	1	95	0	98.1	0	0	0	0	0	0	0	1	1	0	0	0	0	0	1	22.6	0	0	0	0	0	0	0	0	0	0	1	0	0	0	0	0	0	0	0	0	0	0
0	1	1	154	81	79	0.5	20	1	97	0	99.3	0	0	0	0	0	0	0	0	1	0	0	0	0	0	0	33.3	0	0	0	1	0	0	0	1	0	0	0	0	0	1	0	0	0	0	0	0	0	0
0	0	2	148	91	87	0.6	18	1	92	0	100.3	0	0	0	0	0	0	0	1	0	0	0	0	0	0	0	39	0	0	0	0	0	0	0	0	0	1	0	0	0	0	0	0	0	0	0	0	0	0
0	1	1	192	99	99	0.5	20	1	99	0	98.2	0	0	0	0	0	0	0	0	1	0	0	0	0	0	1	22	0	0	0	0	1	0	0	0	0	0	0	0	0	0	0	1	1	0	0	0	0	0
1	1	1
0	0	2	187	103	111	0.6	22	1	96	0	98.9	0	0	0	0	0	0	0	1	0	0	0	0	0	0	0	48.1	0	0	0	0	0	0	0	0	0	0	0	0	0	0	0	0	0	0	0	0	0	0
0	1	2	142	70	95	0.7	17	1	94	0	99.1	0	0	0	0	0	0	0	0	1	0	0	0	0	0	0	31.3	0	0	0	0	0	0	0	0	0	0	0	0	0	0	0	0	0	0	0	0	0	0
0	0	2	96	44	66	0.7	18	1	90	0	98	0	0	0	0	0	0	0	0	1	0	0	0	0	0	0	23	1	0	0	1	1	0	1	0	0	0	0	0	0	0	0	0	0	0	0	0	0	0
0	1	1	154	77	83	0.5	20	1	99	0	97.4	0	0	0	0	0	0	0	0	0	0	0	0	0	0	0	48.8	0	0	0	0	0	0	0	0	0	0	0	0	0	0	0	0	0	1	0	0	0	0
1	1	2
0	0	2	106	67	76	0.7	20	1	98	0	98.5	0	0	0	0	0	0	0	0	1	0	0	0	0	0	0	22	0	0	0	0	0	0	0	0	0	0	0	0	0	0	1	0	0	0	0	0	0	0
0	0	2	147	80	105	0.7	24	1	86	0	98.5	0	0	0	0	0	0	0	0	1	0	1	0	0	0	0	30.24	0	0	0	0	0	0	0	0	0	0	0	0	0	0	1	0	0	0	0	0	0	0
0	0	2	141	94	115	0.8	18	1	94	0	97.7	0	0	0	0	0	0	0	0	0	0	0	0	0	0	0	33	0	0	0	0	0	0	0	0	0	0	0	0	0	0	0	0	0	0	0	0	0	0
0	0	2	112	76	99	0.9	26	1	99	0	97.8	0	0	0	0	0	0	0	1	1	0	0	0	0	0	0	27.5	0	0	0	0	0	0	0	0	0	0	0	0	0	0	0	0	0	0	0	0	0	0
0	0	2	163	79	71	0.4	18	1	99	0	98.8	0	0	0	0	0	0	0	0	0	0	0	0	0	0	0	27.3	0	0	0	0	0	0	0	0	0	0	0	0	0	0	0	0	0	0	0	0	0	0
0	1	2	150	77	74	0.5	18	1	97	0	98.2	0	0	0	0	0	0	0	0	0	0	0	0	0	0	1	39	0	0	0	0	0	0	0	0	0	0	0	0	0	0	0	0	0	0	0	0	0	1
0	0	1	102	76	96	0.9	24	1	97	0	97.3	0	0	1	0	0	0	0	0	0	0	0	0	0	0	0	38.2	0	1	0	0	0	0	0	0	0	0	0	0	0	0	0	0	0	0	0	0	0	0
0	0	2	108	72	80	0.7	20	1	86	0	98	0	0	0	0	0	0	0	0	0	0	0	0	0	0	0	38.9	1	0	0	1	0	0	0	0	0	0	0	0	0	0	0	0	0	0	0	0	0	0
0	1	2	116	70	116	1	26	1	96	0	97.8	0	0	0	0	0	0	0	0	1	0	1	0	0	0	0	24	0	0	0	0	0	0	0	0	0	0	0	0	0	0	0	0	0	0	0	0	0	0
0	1	2	170	117	92	0.5	18	1	98	0	98.5	0	0	0	0	0	0	0	0	1	0	0	0	0	0	0	55.7	0	0	0	0	0	0	0	0	0	0	0	0	0	1	0	0	0	0	0	0	0	0
0	0	2	129	91	126	1	26	1	97	0	99	0	0	0	0	0	0	0	0	0	0	0	0	0	0	0	25.7	0	0	0	0	0	0	0	0	0	0	0	0	0	0	0	0	0	0	0	0	0	0
0	0	1	113	83	121	1.1	20	1	93	0	97.3	0	0	0	0	0	0	0	0	0	0	0	0	0	0	0	33.8	0	0	0	1	0	0	0	1	0	0	0	0	0	0	0	1	0	0	0	0	0	0
1	1	2
0	1	1	158	91	120	0.8	18	1	98	0	98.2	0	0	0	0	0	0	0	0	0	0	0	0	0	0	0	22	0	0	0	0	0	0	0	0	0	0	0	0	0	0	0	0	0	0	0	0	0	0
0	0	1	163	110	106	0.7	20	1	93	0	98.2	0	0	0	0	0	0	0	1	0	0	0	0	0	0	0	46.9	0	0	0	1	0	0	0	1	0	0	0	0	0	1	0	0	0	0	0	0	0	0
0	1	2	114	68	112	1	22	1	98	0	97.9	0	0	0	0	0	1	0	0	1	0	1	0	0	0	0	27.6	0	1	1	0	0	0	0	0	0	0	0	0	0	0	0	0	0	0	0	0	0	0
1	0	2
0	0	1	109	77	112	1	22	1	91	0	98.2	0	0	0	0	0	0	0	1	1	0	0	0	0	0	0	27.5	0	0	0	1	0	0	0	0	1	0	0	0	0	0	0	0	0	0	0	0	0	0
0	0	1	179	99	80	0.4	12	1	98	0	97.6	0	0	0	0	0	0	0	0	0	0	0	0	0	0	0	36.3	0	0	0	1	1	0	1	0	0	1	0	0	0	0	0	1	0	1	0	0	0	0
0	1	1	159	90	84	0.5	18	1	97	0	97.9	0	0	0	0	0	0	0	1	0	0	0	0	0	0	1	43.3	0	0	0	0	0	0	0	0	0	0	0	0	0	0	0	1	1	0	0	0	0	0
0	0	2	146	98	114	0.8	22	1	89	0	98.1	0	0	0	0	0	0	0	1	0	0	0	1	0	0	0	31.9	0	0	0	0	0	0	0	0	0	0	0	0	0	0	0	0	0	0	0	0	0	0
0	0	1	120	62	58	0.5	18	1	100	0	98.9	0	0	0	0	0	0	0	1	1	0	0	0	0	0	0	25.3	0	0	0	0	0	0	0	0	0	0	0	0	0	1	0	0	0	0	0	0	0	0
0	0	1	138	77	99	0.7	24	1	96	0	97.6	0	0	0	0	0	0	0	0	0	0	0	0	0	0	0	20.1	0	0	0	0	0	0	0	0	0	1	0	0	0	0	0	0	0	0	0	0	0	0
0	1	1	175	87	111	0.6	18	1	94	0	98.8	0	0	0	0	0	0	0	0	0	0	0	0	0	0	0	27.6	0	0	0	0	0	0	0	0	0	0	0	0	0	0	0	0	0	0	0	0	0	0
0	0	2	102	83	76	0.7	24	1	100	0	98.5	0	0	0	0	0	0	0	0	0	0	0	0	0	0	0	25.8	0	0	1	0	0	0	0	0	0	0	0	0	0	0	1	0	0	0	0	0	0	0
0	1	2	132	74	98	0.7	18	1	97	0	98	0	0	0	0	0	0	0	0	1	0	0	0	0	0	0	41.4	0	0	0	0	0	0	0	0	0	0	0	0	0	0	0	0	0	0	0	0	0	0
0	0	1	152	99	102	0.7	20	1	95	0	98	0	0	0	0	0	0	0	0	0	0	0	0	0	0	0	29.4	0	0	0	0	0	0	0	0	0	0	0	0	0	0	0	0	0	0	0	0	0	0
0	1	2	98	67	116	1.2	16	1	95	0	98.4	0	1	0	0	0	0	0	1	0	1	0	0	0	0	0	32.4	0	0	0	0	0	0	0	0	0	0	0	0	0	0	0	0	0	0	0	0	0	0
0	0	1	114	80	72	0.6	18	1	100	0	97.9	0	0	0	0	0	0	0	0	1	0	1	0	0	0	0	23	0	0	0	0	0	0	0	0	0	0	0	0	0	0	0	0	0	1	0	0	0	0
0	0	2	111	81	90	0.8	32	1	87	1	97.6	0	0	0	0	0	0	0	0	0	0	0	0	0	0	0	63.4	0	0	1	1	0	0	0	0	0	1	0	0	0	0	0	0	1	0	0	0	0	0
0	1	2	134	65	72	0.5	16	1	100	0	98.2	0	0	0	0	0	0	0	0	0	0	0	0	0	0	1	47.2	0	0	0	0	0	0	0	0	0	0	0	0	0	0	0	0	0	0	0	0	0	1
0	1	2	120	65	110	0.9	16	1	98	0	99.5	0	0	0	0	0	0	0	0	0	0	0	0	0	0	1	23.5	0	0	0	0	0	0	0	0	0	0	0	0	0	0	0	0	0	0	0	0	0	1
0	0	2	120	74	104	0.9	23	1	97	0	101.1	0	0	0	0	0	0	0	0	0	0	0	0	0	0	1	39.3	1	0	0	0	0	0	0	0	0	0	0	0	0	0	0	0	0	0	0	0	0	1
0	1	1	149	101	102	0.7	16	1	97	0	98.1	0	0	0	0	0	0	0	0	0	0	0	0	0	0	1	41.2	0	0	0	0	0	0	0	0	0	0	0	0	0	0	0	0	0	0	0	0	0	0
0	1	1	115	83	97	0.8	20	1	89	0	98	0	0	1	0	0	0	0	0	0	0	0	0	0	0	0	26.1	0	0	0	0	0	0	0	0	0	0	0	0	0	0	1	0	0	0	0	0	0	0
0	1	1	112	72	121	1.1	25	1	96	0	97.8	0	1	0	0	0	0	0	0	1	0	0	0	0	0	0	24.5	0	1	0	0	0	0	0	0	0	0	0	0	0	0	0	0	0	0	0	0	0	0
0	0	2	112	74	82	0.7	16	1	92	0	97.9	0	0	1	0	0	0	0	0	0	0	1	0	0	0	0	31	0	0	0	0	0	0	0	0	0	0	0	0	0	0	0	0	0	0	0	0	0	0
1	1	1
0	1	2	91	54	82	0.9	18	1	95	0	97.2	0	0	0	0	0	0	0	0	1	0	0	0	0	0	0	26.1	0	0	0	0	0	0	0	0	0	0	0	0	0	0	0	0	0	0	0	0	0	0
0	0	1	143	100	102	0.7	22	1	98	0	98.1	0	0	0	0	0	0	0	0	0	0	0	0	0	0	0	38.4	0	0	0	1	0	0	0	0	0	0	0	0	0	0	0	0	0	0	0	0	0	0
0	1	1	121	84	92	0.8	18	1	99	0	99	0	0	0	0	0	0	0	0	0	0	0	0	0	0	0	30.8	0	0	0	0	0	0	0	0	0	0	1	0	0	0	0	0	0	0	0	0	0	0
0	0	2	153	87	103	0.7	19	1	93	0	100.2	0	0	0	0	0	0	0	0	0	0	0	0	0	0	0	31.3	0	0	1	0	0	0	0	0	0	1	0	0	0	0	0	0	0	0	0	0	0	0
0	1	2	133	76	94	0.7	18	1	96	0	97.2	0	0	0	0	0	0	0	0	0	0	0	0	0	0	0	23.4	0	0	0	0	0	0	0	0	0	0	0	0	0	0	0	0	0	0	0	0	0	0
0	1	1	103	74	132	1.3	18	1	98	0	97.8	0	0	0	0	0	0	0	1	0	0	0	0	0	0	1	21	0	0	0	0	0	0	0	0	0	0	0	0	0	0	0	0	0	0	0	0	0	1
1	1	2
0	0	2	106	62	77	0.7	20	1	96	0	97.7	0	0	0	0	0	0	0	0	1	0	0	0	0	0	0	34.9	0	0	0	0	0	0	0	0	0	0	0	0	0	0	0	0	0	1	0	0	0	0
0	1	2	174	74	91	0.5	18	1	96	0	97.7	0	0	0	0	0	0	0	1	0	0	0	0	0	0	0	49	0	0	0	0	0	0	0	0	0	0	0	0	0	0	0	0	0	0	0	0	0	0
0	1	1	105	81	129	1.2	12	1	97	0	99.7	0	1	1	0	0	0	0	0	1	0	0	0	0	0	0	51	0	0	0	0	0	0	0	0	0	0	0	0	0	0	0	0	0	0	0	0	0	0
0	0	2	130	73	102	0.8	18	1	100	0	98.2	0	0	0	0	0	0	0	1	1	0	0	0	0	0	0	21.2	0	0	0	0	0	0	0	0	0	0	0	0	0	0	0	1	0	1	0	0	0	0
0	0	2	126	70	78	0.6	18	1	99	0	98.1	0	0	0	0	0	0	0	0	1	0	0	0	0	0	0	24.4	0	0	0	0	0	1	0	0	0	0	0	0	0	0	0	0	0	0	0	0	1	0
0	1	1	83	52	75	0.9	18	1	78	0	95	0	0	1	0	0	0	0	0	0	0	0	0	0	0	0	24.9	1	1	0	0	0	0	0	1	1	0	0	0	0	0	0	0	0	0	0	0	0	0
0	1	1	139	87	96	0.7	16	1	98	0	99.1	0	0	0	0	0	0	0	1	0	0	0	0	0	0	0	16.6	0	0	0	0	0	0	0	0	0	0	0	0	0	0	0	0	0	0	0	0	0	0
1	0	1
1	0	1
0	1	2	109	71	87	0.8	16	1	100	0	98.4	0	0	0	0	0	0	0	0	1	0	0	0	0	0	0	26.5	0	0	0	0	0	0	0	0	0	0	0	0	0	0	0	0	0	1	0	0	0	0
0	1	2	148	104	92	0.6	12	1	100	0	98.7	0	1	1	0	1	1	1	0	1	0	0	0	0	0	0	35.4	0	1	0	0	1	1	0	0	0	0	0	0	1	0	0	0	0	0	0	0	0	0
0	0	2	167	97	83	0.5	22	1	94	0	97.8	0	0	0	0	0	0	0	1	1	0	0	0	0	0	0	25.1	0	0	0	0	0	0	0	0	0	1	0	0	0	1	0	0	0	1	0	0	0	0
0	0	2	140	107	114	0.8	20	1	97	0	99.2	0	0	0	0	0	0	0	0	0	0	0	0	0	0	0	31.3	0	0	0	0	0	0	1	0	0	0	0	0	0	0	0	0	0	0	0	0	0	0
0	0	1	196	113	109	0.6	20	1	93	0	98.2	0	0	0	0	0	0	0	0	0	0	0	0	0	0	0	42.5	0	0	0	0	0	0	0	0	0	0	0	0	0	0	0	0	0	0	0	0	0	0
0	1	2	95	63	98	1	16	1	100	0	98.3	0	0	0	0	0	0	0	1	1	0	1	0	0	0	0	23.6	0	1	0	0	0	0	0	0	0	0	0	0	0	0	0	0	0	0	0	0	0	0
0	0	2	108	67	103	1	17	1	98	0	98.1	0	0	0	0	0	0	0	0	0	0	0	0	0	0	0	22.6	0	0	0	0	0	0	0	0	0	0	0	0	0	0	0	0	0	0	0	0	0	0
0	0	2	143	89	64	0.4	24	1	99	0	98.1	0	0	0	0	0	0	0	0	0	0	0	0	0	0	0	35.9	0	0	0	0	0	0	0	0	0	0	0	0	0	0	0	0	0	0	0	0	0	0
0	1	2	132	83	108	0.8	16	1	100	0	99	0	0	0	0	0	0	0	0	0	0	0	0	0	1	0	22.1	0	0	0	0	0	0	0	0	0	0	0	0	0	0	0	0	0	0	0	0	0	0
0	0	3	132	83	103	0.8	16	1	93	0	98.3	0	0	1	0	0	0	0	0	0	0	0	0	0	0	0	22.8	0	1	0	0	0	0	0	0	0	0	0	0	0	0	0	0	0	0	0	0	0	0
0	0	2	76	60	90	1.2	21	0	94	0	95.2	0	0	0	0	1	0	0	0	0	0	0	0	0	0	0	28.9	0	1	1	0	0	0	1	0	1	0	0	0	0	0	0	0	0	0	0	0	0	0
0	0	2	161	96	84	0.5	18	1	98	0	97.5	0	0	0	0	0	0	0	0	0	0	0	0	0	0	0	37.2	0	0	0	0	0	0	0	0	0	0	0	0	0	0	0	0	0	1	0	0	0	0
0	0	2	122	83	133	1.1	n/a	1	93	0	98.2	0	0	1	0	0	0	0	0	0	0	0	0	0	0	0	32.9	0	1	0	0	0	0	0	0	0	0	0	0	0	0	0	0	0	0	0	0	0	0
0	0	2	129	88	104	0.8	n/a	1	92	0	98.5	0	0	0	0	0	0	0	0	0	0	0	0	0	0	0	31.6	0	0	0	0	0	0	0	0	0	0	0	0	0	0	0	0	0	0	0	0	0	0
0	1	2	119	65	70	0.6	18	1	97	0	97.8	0	0	0	0	0	0	0	0	1	1	0	0	0	0	0	27.4	0	0	0	0	0	0	0	0	0	0	0	0	0	0	0	0	0	0	0	0	0	0
0	0	1	178	79	103	0.6	20	1	99	0	98	0	0	0	0	0	0	0	0	0	0	0	0	0	0	0	28.2	0	0	0	0	0	0	0	0	0	0	0	0	0	0	0	0	0	1	0	0	0	0
0	1	1	119	77	95	0.8	18	1	99	0	97.5	0	0	0	0	0	0	0	1	1	0	0	0	0	0	0	48.7	0	0	0	0	0	0	0	0	0	0	0	0	0	0	0	0	0	0	0	0	1	0
0	0	888	147	91	98	0.7	18	1	93	0	98.8	0	0	0	0	0	0	0	0	1	0	0	0	0	0	0	27.9	0	0	0	0	0	0	0	0	0	0	0	0	0	0	0	1	0	0	0	0	0	0
0	1	997	118	80	98	0.8	19	1	94	0	98.7	0	0	0	0	0	0	0	0	1	0	0	0	0	0	0	23.7	0	0	0	0	0	0	0	0	0	0	0	0	0	0	0	0	0	0	0	0	0	1
0	0	2	164	94	86	0.5	16	1	97	0	98	0	0	1	0	0	0	0	1	1	0	0	0	0	0	0	23	0	0	0	0	0	0	0	0	0	0	0	0	0	0	0	0	0	0	0	0	0	0
0	0	1	140	71	100	0.7	20	1	97	0	100.2	0	0	0	0	0	0	0	0	0	0	0	1	0	0	0	54.7	0	0	0	0	0	0	0	0	0	0	0	1	0	0	0	0	0	0	0	0	0	0
0	1	2	123	79	78	0.6	18	1	98	0	99.1	0	0	0	0	0	0	0	0	1	0	0	0	0	0	0	26.3	0	0	0	0	0	0	0	0	0	0	0	0		0	0	0	0	0	0	0	0	0
0	0	2	138	77	118	0.9	22	1	90	0	98.3	0	0	0	0	0	0	0	0	0	0	0	0	0	0	0	24.1	0	0	0	0	0	0	0	0	0	1	0	0	0	0	0	0	0	0	0	0	0	1
1	1	1
0	0	1	153	100	84	0.5	18	1	96	0	98.5	0	0	0	0	0	0	0	1	0	0	0	0	0	0	0	45.4	0	0	0	0	0	0	0	0	0	0	0	0	0	0	0	0	0	0	0	0	0	0
1	0	1
0	0	2	136	85	122	0.9	20	1	98	0	102.8	0	0	0	0	0	0	0	0	1	0	0	0	0	0	0	29.2	0	0	0	0	0	0	0	0	0	0	1	0	0	0	0	0	0	0	0	0	0	0
0	1	1	117	96	35	0.3	20	1	87	0	97.7	0	0	0	0	0	0	0	0	0	0	0	1	0	0	0	44.8	0	0	1	0	0	1	0	0	0	0	0	0	0	0	0	0	0	0	0	0	0	0
0	1	2	120	68	125	1	17	1	85	0	98.2	0	0	0	0	0	0	0	0	0	0	0	0	0	0	0	22.7	0	0	1	0	0	0	0	1	0	0	0	0	0	0	0	0	0	1	0	0	0	0
0	0	2	143	113	100	0.7	28	1	95	0	97.4	0	0	1	0	0	0	0	1	0	0	0	0	0	0	0	27.1	0	0	0	0	0	0	0	0	0	1	0	0	0	0	0	0	0	1	0	0	0	0
0	1	2	151	73	98	0.6	16	1	95	0	98.7	0	0	0	0	0	0	0	1	1	0	0	0	0	0	0	27.1	0	0	0	0	0	0	0	1	0	0	0	0	0	0	0	0	0	0	0	0	0	0
0	1	4	141	81	77	0.5	16	1	97	0	98.2	0	0	0	0	0	0	0	0	0	0	0	0	0	0	0	27.3	0	0	0	0	0	0	0	0	0	0	0	0	0	0	0	0	0	1	0	0	0	0
0	0	1	125	69	138	1.1	19	1	97	0	102.7	0	0	0	0	0	0	0	0	0	0	0	0	0	0	0	34.7	0	0	0	0	0	0	0	0	0	0	0	0	0	0	0	0	0	0	0	0	0	0
0	1	888	120	87	95	0.8	15	1	85	0	89	1	0	1	0	1	0	0	1	0	0	0	0	0	0	0	21.8	0	1	1	0	1	0	1	0	0	0	0	0	0	0	0	1	0	0	0	0	0	0
0	0	1	190	155	99	0.5	24	1	98	0	98	0	0	0	0	0	0	0	1	1	0	0	0	0	0	0	39.9	0	0	0	0	0	0	0	1	0	0	0	0	0	0	0	0	0	0	0	0	0	0
0	0	2	132	93	79	0.6	20	1	98	0	98.5	0	0	0	0	0	0	0	1	0	0	0	0	0	0	0	31	0	0	1	0	0	0	0	0	0	0	0	0	0	0	0	0	0	0	0	0	0	0
0	0	2	135	54	50	0.4	16	1	98	0	98	0	0	0	0	0	0	0	0	0	0	0	0	0	0	0	27.7	0	0	0	0	0	0	0	0	0	0	0	0	0	0	0	0	0	0	0	1	0	0
0	1	2	154	128	131	0.9	30	1	85	0	97.5	0	0	0	0	0	0	0	0	0	0	0	0	0	0	0	30.25	1	0	0	0	0	0	0	0	0	0	0	0	0	0	0	0	0	1	0	0	0	0
0	0	3	153	106	137	0.9	42	1	89	1	98.3	0	0	0	0	0	0	0	1	0	0	0	0	0	0	0	79.9	0	0	0	0	0	0	0	0	0	0	0	0	0	0	0	0	0	0	0	0	0	0
0	0	2	108	90	145	1.3	20	1	84	0	96	0	0	0	0	0	0	0	1	0	0	0	0	0	0	0	22.2	0	0	1	0	1	0	0	0	0	0	0	0	0	0	0	0	0	1	0	0	0	0
0	0	1	176	81	72	0.4	20	1	100	0	98.6	0	0	1	0	0	0	0	1	0	0	0	0	0	0	0	26.5	0	0	0	0	1	0	0	1	0	1	0	0	0	0	0	1	0	0	0	0	0	1
0	1	1	114	71	92	0.8	16	1	100	0	98.6	0	0	0	0	0	0	0	1	0	0	0	0	0	1	0	29.6	0	0	0	0	0	0	0	0	0	0	0	0	0	0	0	0	0	0	0	0	0	0
0	0	2	178	90	61	0.3	20	1	98	0	97.3	0	0	0	0	0	0	0	0	0	0	0	0	0	0	0	30.6	0	0	0	0	0	0	0	0	0	0	0	0	0	1	0	0	0	1	0	0	0	0
0	0	2	175	99	93	0.5	18	1	96	0	98.4	0	0	0	0	0	0	0	0	0	0	0	0	0	0	0	40.8	0	0	0	0	0	0	0	0	0	0	0	0	0	0	0	0	0	0	0	0	0	0
0	1	1	100	68	73	0.7	16	1	100	0	98.4	0	0	0	1	0	0	0	0	0	0	0	0	0	0	0	31	0	0	1	1	0	0	0	0	0	0	0	0	0	1	0	1	0	1	0	0	0	0
0	0	1	125	78	101	0.8	16	1	97	0	98.5	0	0	0	0	0	0	0	0	1	0	0	0	0	0	0	49	0	0	0	0	0	0	0	0	0	0	0	1	0	0	0	0	1	0	0	0	0	0
0	1	2	121	73	181	1.5	35	1	93	1	96.4	0	0	0	0	0	0	0	0	0	0	0	0	0	0	1	33.94	0	0	0	0	0	0	0	0	0	0	0	0	0	1	0	0	1	1	0	0	0	0
0	0	1	130	83	88	0.7	27	1	97	0	97.7	0	0	1	0	0	0	0	0	0	0	0	0	0	0	0	32.2	0	0	0	0	0	0	0	0	0	0	0	0	0	0	0	0	0	0	0	0	0	0
0	0	2	107	93	124	1.2	18	1	88	0	97.6	0	0	0	0	0	0	0	0	0	0	0	0	0	0	0	28.9	0	0	0	0	0	0	0	0	0	0	0	0	0	0	0	0	0	0	1	0	0	0
0	0	1	126	78	95	0.8	19	1	93	0	98.6	0	0	1	0	0	0	0	0	0	0	0	0	0	0	0	29.6	0	0	0	0	0	0	0	1	0	0	0	0	1	1	0	1	0	0	0	0	0	0
0	1	1	145	101	103	0.7	27	1	96	0	99.4	0	0	0	0	0	0	0	0	0	0	0	0	0	0	0	16.2	0	0	0	0	0	0	0	0	0	0	0	0	0	0	0	0	0	1	0	0	0	0
0	0	2	201	138	130	0.6	14	0	100	0	93.6	1	0	0	0	1	0	0	1	0	0	0	0	1	0	0	25.5	0	1	1	1	0	0	0	0	0	0	0	0	0	0	0	0	0	0	0	0	0	0
0	1	1	69	53	71	1	21	1	100	0	97.5	0	1	1	0	0	0	0	0	0	0	0	0	0	0	0	33.4	0	1	0	0	0	0	0	1	0	0	0	0	0	0	0	1	0	0	0	0	0	1
0	1	1	150	117	99	0.7	16	1	100	0	98.5	0	0	0	0	0	0	0	0	1	0	0	0	0	0	0	25.7	0	0	0	0	0	0	0	0	0	0	0	0	0	0	0	0	0	0	0	0	0	1
0	0	1	146	119	76	0.5	25	1	98	0	98.7	0	0	0	0	0	0	0	1	1	0	0	0	0	0	0	35.5	0	0	0	0	0	0	0	0	0	0	0	0	0	0	0	0	0	0	0	0	0	0
0	0	2	162	125	94	0.6	22	1	96	0	98.8	0	0	0	0	0	0	0	0	0	0	0	0	0	1	0	50.2	0	0	0	0	0	0	0	0	0	0	0	0	0	0	0	0	0	0	0	0	0	0
0	1	997	139	83	72	0.5	16	1	100	0	98.1	0	0	1	0	0	0	0	0	1	0	0	0	0	0	0	31.3	0	0	0	1	1	0	1	1	0	0	0	0	0	0	0	1	1	0	0	0	0	0
0	1	2	153	102	106	0.7	22	1	88	0	98.6	0	0	0	0	0	0	0	1	0	0	0	0	0	0	0	52	0	0	0	1	0	0	0	0	0	0	0	0	0	0	0	0	0	0	0	0	0	0
0	0	1	109	67	89	0.8	16	1	98	0	97.8	0	0	1	0	0	0	0	1	0	0	0	0	0	0	0	29.4	0	0	0	0	0	0	0	0	0	0	0	0	0	0	0	0	0	0	0	0	0	0
0	0	2	121	72	103	0.9	20	1	96	0	98.4	0	0	0	0	0	0	0	1	0	0	0	0	0	0	0	44.09	0	0	0	0	0	0	0	0	0	0	1	0	0	1	0	0	0	0	0	0	0	0
0	1	2	143	89	101	0.7	14	1	97	0	97.7	0	0	0	0	0	0	0	0	0	0	0	0	0	0	0	37.1	0	0	0	0	0	0	0	0	0	0	0	0	0	0	0	1	0	0	0	0	0	0
0	0	2	125	74	119	1	20	1	89	0	98.3	0	0	0	0	0	0	0	0	0	0	0	0	0	0	0	49.2	0	0	1	0	0	0	0	0	0	0	0	0	0	1	0	1	0	0	0	0	0	0
0	0	1	112	88	90	0.8	24	1	100	0	97.6	0	0	0	0	0	0	0	0	0	0	0	0	0	0	0	30.8	0	0	0	0	0	0	0	0	0	0	0	0	0	0	0	0	0	0	0	0	0	0
0	1	1	124	88	88	0.7	32	1	88	1	98.8	0	0	1	0	0	0	0	0	0	0	0	0	0	0	0	36.2	0	0	0	0	0	0	0	0	0	0	0	0	0	0	0	0	0	0	0	0	0	0
0	0	1	98	75	69	0.7	16	1	94	0	98.7	0	0	0	0	0	0	0	0	0	0	0	0	0	0	0	44.9	0	0	0	0	0	0	0	1	0	0	0	0	0	1	0	0	0	0	0	0	0	0
0	1	2	97	68	93	1	18	1	95	0	98.5	0	0	0	0	0	0	0	1	0	0	0	0	0	0	0	45.9	0	1	0	0	0	0	0	0	0	0	0	0	0	0	0	0	0	0	0	0	0	0
0	0	1	144	82	103	0.7	22	1	97	0	98.3	0	0	0	0	0	0	0	0	0	0	0	0	0	0	0	27.2	0	0	0	0	0	0	0	0	0	0	0	0	0	0	0	0	0	0	0	0	0	0
0	1	1	134	111	128	1	22	1	99	0	97.7	0	0	0	0	0	0	0	0	0	0	0	0	0	0	0	35.2	1	1	1	0	0	0	0	0	0	0	0	0	0	0	0	0	0	0	0	0	0	0
0	0	2	173	98	77	0.4	19	1	98	0	97.1	0	0	1	0	0	0	0	0	0	0	0	0	0	0	0	26.2	0	0	0	0	0	0	1	0	1	0	0	0	0	0	0	0	0	1	0	0	0	0
0	0	2	122	82	114	0.9	22	1	100	0	97.1	0	0	0	0	0	0	0	0	1	0	0	0	0	0	0	31.8	0	0	0	0	0	0	0	0	0	0	0	0	0	0	0	0	0	0	0	0	0	0
0	1	2	106	67	110	1	18	1	95	0	98.6	0	0	1	0	0	0	0	1	0	0	0	0	0	0	0	35.9	0	0	0	0	0	0	0	0	0	0	1	0	0	0	1	0	0	0	0	0	0	0
0	0	997	117	84	67	0.6	18	1	100	0	98.4	0	0	0	0	0	0	0	1	0	0	0	0	0	0	0	29.6	0	0	0	0	0	0	0	0	0	0	0	0	0	0	0	0	0	0	0	0	0	0
0	0	2	96	66	128	1.3	14	1	89	0	98	0	0	1	0	0	0	0	0	0	0	0	0	0	0	0	35.9	0	1	0	0	0	0	0	0	0	0	0	0	0	0	0	0	0	0	0	0	0	0
0	0	1	163	113	127	0.8	15	1	99	0	98.1	0	0	0	0	0	0	0	0	0	0	0	0	0	0	0	24.2	0	0	0	1	0	0	0	1	0	0	0	0	0	0	0	1	1	0	0	0	0	0
0	0	1	122	65	87	0.7	16	1	92	0	99	0	0	0	0	0	0	0	0	0	0	0	0	0	0	0	32.7	0	0	0	0	0	1	0	0	0	0	0	0	0	0	0	0	0	0	0	0	1	0
0	1	2	124	60	88	0.7	18	1	90	0	97.7	0	0	0	0	0	0	0	0	0	0	0	0	0	0	0	22.4	0	0	0	0	0	0	0	0	0	0	0	0	0	0	0	0	0	0	0	0	0	0
0	0	1	149	93	119	0.8	20	1	100	0	99.4	0	0	0	0	0	0	0	0	0	0	0	0	0	0	0	19.7	0	0	0	0	0	0	0	0	0	0	0	0	0	0	0	0	0	0	0	0	0	0
0	1	1	96	59	107	1.1	18	1	100	0	98.1	0	0	0	0	0	0	0	0	0	0	0	0	0	0	0	22.4	0	0	0	0	0	0	0	0	0	0	0	0	0	0	0	1	0	0	0	0	0	0
0	0	2	79	54	78	1	14	1	98	0	97.8	0	1	0	0	0	0	0	1	0	0	0	0	0	0	0	29.6	1	1	0	0	0	0	0	0	0	0	0	0	0	0	0	0	0	1	0	0	0	0
0	1	1	133	88	106	0.8	18	1	99	0	97.2	0	0	0	0	0	0	0	0	0	0	0	0	0	0	0	24.2	0	0	0	0	0	0	0	0	0	0	0	0	0	0	0	0	0	0	0	0	0	0
0	1	1	119	70	47	0.4	17	1	96	0	98.3	0	0	0	0	0	0	0	1	0	0	0	0	0	0	0	42.3	0	0	1	0	0	0	0	0	0	0	0	0	0	0	0	0	0	1	0	0	0	0
0	1	2	103	66	110	1.1	20	1	82	0	98.2	0	0	0	0	0	0	0	0	0	0	0	0	0	0	1	32	0	0	0	0	0	0	0	0	0	0	0	0	0	0	0	0	0	0	0	0	0	1
0	1	1	81	47	87	1.1	17	1	99	0	97.9	0	0	0	0	0	0	0	1	0	0	0	0	0	0	0	43.1	0	0	0	0	0	0	0	0	0	0	0	0	0	1	0	1	0	0	0	0	0	0
0	0	1	102	62	103	1	26	1	100	0	97.7	0	0	0	0	0	0	0	0	0	0	0	0	0	0	0	29.6	0	0	0	0	0	0	1	0	0	0	0	0	0	0	0	0	0	0	0	0	0	0
0	0	2	119	89	128	1.1	27	1	95	0	96.9	0	0	0	0	0	0	0	1	1	0	0	0	0	0	0	27.8	0	0	0	0	0	0	0	0	0	1	0	0	0	0	0	1	0	0	0	0	0	0
0	1	1	156	80	116	0.7	22	1	74	0	98.5	0	0	0	0	0	0	0	0	0	0	0	0	0	0	0	45.6	1	0	0	0	0	0	0	0	0	0	1	0	0	0	0	0	0	0	0	0	0	0
0	1	1	130	72	138	1.1	18	1	100	0	98.2	0	0	0	0	0	0	0	0	1	0	1	0	0	0	0	31.9	0	0	0	0	0	0	0	0	0	0	0	0	0	0	0	0	0	0	0	0	1	1
0	0	2	159	103	133	0.8	20	1	77	0	99	0	0	0	0	0	0	0	1	0	0	0	0	0	0	0	43.7	0	0	0	0	0	0	0	0	0	0	0	0	0	0	0	0	0	0	0	0	0	1
0	0	1	149	115	73	0.5	20	1	97	0	98.2	0	0	0	0	0	0	0	0	0	0	0	0	0	0	0	20.4	0	0	0	0	0	0	0	0	0	0	0	0	0	0	0	0	0	0	0	0	0	0
0	0	2	153	143	79	0.5	20	1	95	0	98.5	0	0	0	0	0	0	0	0	0	0	0	0	0	0	0	39.3	0	0	0	0	0	0	0	0	0	0	0	0	0	0	0	0	0	1	0	0	0	0
0	0	2	99	75	103	1	20	1	98	0	98.2	0	0	0	0	0	0	0	1	1	0	0	0	0	0	0	27.5	0	0	0	0	0	0	0	0	0	0	0	0	0	0	0	0	0	0	0	0	0	1
0	0	2	114	65	58	0.5	20	1	97	0	98.1	0	0	0	0	0	0	0	0	0	0	0	1	1	0	0	25.9	0	0	0	0	0	0	0	0	0	0	0	0	0	0	0	0	0	1	0	0	0	0
0	1	1	152	97	83	0.5	20	1	91	0	97.8	0	0	0	0	0	0	0	0	0	0	0	0	0	0	0	35	0	0	0	0	0	0	0	0	0	0	0	0	0	0	0	0	0	0	0	0	0	0
0	1	2	145	91	91	0.6	22	1	96	0	98.3	0	0	1	0	0	0	0	1	0	0	0	1	0	0	0	38.3	0	0	0	0	0	0	0	0	0	0	0	0	0	0	0	1	0	0	0	0	0	0
0	0	2	137	70	108	0.8	20	1	99	0	101	0	0	0	0	0	0	0	0	0	0	0	0	0	0	0	35.9	1	0	0	0	0	0	0	0	0	0	0	0	0	0	0	0	0	0	0	0	0	0
0	0	1	154	84	93	0.6	24	1	98	0	98.2	0	0	0	0	0	0	0	0	1	0	0	0	0	0	0	30.7	0	0	1	0	0	0	0	0	0	0	0	0	0	0	0	0	0	0	0	0	0	0
0	1	1	104	68	109	1	24	1	95	0	99.1	0	0	1	0	0	0	0	0	1	0	0	0	0	0	0	39.7	0	0	0	0	0	0	0	0	0	0	0	0	0	0	1	0	0	0	0	0	0	0
0	1	1	152	107	123	0.8	24	1	99	0	98.7	0	0	0	0	0	0	0	1	1	0	0	0	0	0	0	54.9	0	0	0	0	0	0	0	0	0	0	0	0	0	0	0	0	0	0	0	0	0	0
0	0	1	121	68	108	0.9	18	1	100	0	98	0	0	0	0	0	0	0	0	1	0	0	0	0	0	1	30.7	0	0	0	0	0	0	0	0	0	0	0	0	0	0	0	0	0	0	0	0	0	1
0	1	1	112	82	94	0.8	16	1	97	0	97.5	0	0	1	0	0	0	0	1	0	0	0	0	0	0	0	42.7	0	0	0	0	0	0	0	0	0	0	0	0	0	0	0	0	0	0	0	0	0	0
0	0	1	114	76	94	0.8	22	1	100	0	97.8	0	0	0	0	0	0	0	1	1	0	0	0	0	0	0	23.7	0	0	0	0	0	0	0	0	0	0	0	0	0	0	0	0	0	0	0	0	0	0
0	0	2	96	76	154	1.6	16	1	94	0	97.9	0	0	0	0	0	0	0	0	0	0	0	0	0	0	0	21.6	0	1	1	0	0	0	0	0	0	0	0	0	0	0	0	0	0	0	0	1	0	1
0	0	1	141	80	82	0.6	20	1	99	0	97.6	0	0	0	0	0	0	0	1	1	0	0	0	1	0	0	34.6	0	0	0	0	0	0	0	0	0	0	0	0	0	0	0	0	0	0	0	0	0	0
0	0	1	91	70	112	1.2	24	1	93	0	94.9	1	1	0	0	0	0	0	0	0	0	0	0	0	0	0	14.1	1	1	0	0	0	0	0	0	0	0	0	0	0	0	0	0	0	0	0	0	0	0
0	1	2	110	66	79	0.7	18	1	100	0	97.6	0	0	0	0	0	0	0	0	1	0	0	0	0	0	0	23.4	0	0	0	0	0	0	0	0	0	0	0	0	0	0	0	0	0	1	0	0	0	0
0	1	2	131	80	128	1	21	1	97	0	101.1	0	0	0	0	0	0	0	0	1	0	0	0	0	0	0	32.2	1	0	0	0	0	0	0	0	0	1	0	0	0	1	0	0	0	0	0	0	0	0
0	0	2	152	67	89	0.6	23	1	93	0	98.1	0	0	0	0	0	0	0	1	1	0	0	0	0	0	0	24.5	0	0	0	0	0	0	0	0	0	0	1	0	0	0	0	0	0	0	0	0	0	0
0	0	1	55		108	2	25	1	78	0	97.5	0	1	0	0	0	0	0	0	0	0	1	0	0	0	0	28.4	0	0	0	0	0	0	0	0	0	0	0	0	0	0	0	0	0	0	0	0	0	0
0	0	2	124	88	68	0.5	15	1	98	0	99.6	0	0	0	0	0	0	0	0	0	0	0	0	0	0	0	36.5	0	0	0	0	0	0	0	0	0	0	0	0	0	0	0	0	0	0	0	0	0	0
0	1	1	164	102	85	0.5	18	1	100	0	97.7	0	0	0	0	0	0	0	0	0	0	0	0	0	0	0	39.3	0	0	0	0	0	0	0	0	0	0	0	0	0	0	0	0	0	0	0	0	0	0
0	1	2	178	118	138	0.8	24	1	89	0	98.3	0	0	0	0	0	0	0	0	0	0	0	0	0	0	0	32.2	0	0	0	0	0	0	0	0	0	0	0	0	0	1	0	0	0	0	0	0	0	0
0	0	2	110	60	69	0.6	18	1	100	0	98.2	0	0	0	0	0	0	0	1	1	0	0	0	0	0	1	22.4	0	0	0	0	0	0	0	0	0	0	0	0	0	0	0	0	0	1	0	0	0	0
0	1	1	128	108	106	0.8	16	1	97	0	98.2	0	0	0	0	0	0	0	0	0	0	0	0	0	0	0	44.01	0	0	0	0	0	0	0	0	0	0	0	0	0	0	0	0	0	1	0	0	0	0
0	0	1	78	93	108	1.4	23	1	94	0	97.7	0	0	0	0	0	0	0	0	0	0	0	0	0	0	0	31.1	0	0	0	0	0	0	0	0	0	0	0	0	0	0	0	0	0	1	0	0	1	0
0	0	1	158	81	67	0.4	18	1	98	0	97.8	0	0	0	0	0	0	0	0	1	0	0	0	0	0	0	32.1	0	0	0	1	0	0	0	0	0	1	0	0	0	0	0	1	0	0	0	0	0	0
0	1	2	136	93	84	0.6	18	1	95	0	97.8	0	0	0	0	0	0	0	1	0	0	0	0	0	0	0	22.2	0	0	0	0	0	0	0	0	0	1	0	0	0	0	0	0	0	0	0	0	0	1
1	1	1
0	0	2	151	89	54	0.4	16	1	85	0	98.6	0	0	0	0	0	0	0	0	0	0	0	0	0	0	0	28.79	0	0	0	0	0	0	0	0	0	0	0	0	0	0	0	0	0	0	0	0	0	0
0	1	2	124	94	140	1.1	22	1	93	0	100.2	0	0	0	0	0	0	0	0	1	0	0	0	0	0	0	22.1	0	0	0	0	0	0	1	0	0	0	0	0	0	0	0	0	0	1	0	0	0	0
0	1	2	87	65	124	1.4	18	1	82	0	97.5	0	0	0	0	0	0	0	0	0	0	0	0	0	0	1	18.5	0	0	0	0	0	0	0	0	0	0	0	0	0	0	0	0	0	0	0	0	0	1
1	1	2
0	0	2	118	84	46	0.4	22	1	96	0	98.3	0	0	0	0	0	0	0	1	0	0	0	0	0	0	0	28.4	0	0	0	0	0	0	0	0	0	0	0	0	0	0	0	0	0	0	0	0	0	1
0	0	2	119	58	86	0.7	18	1	100	0	98.7	0	0	0	0	0	0	0	0	1	0	1	0	0	0	0	26.7	0	0	0	0	0	0	0	0	0	0	0	0	0	0	0	0	0	0	0	0	0	0
0	0	2	128	81	117	0.9	22	1	96	0	97.8	0	0	0	0	0	0	0	1	0	0	0	0	0	0	0	38.3	0	0	0	0	0	0	0	0	0	0	0	0	0	0	0	0	0	0	0	0	0	0
0	0	2	99	62	103	1	16	1	94	0	98.6	0	0	0	0	0	0	0	0	1	0	0	0	0	0	0	23.8	0	0	0	0	0	0	0	0	1	1	0	0	0	0	0	0	0	0	1	0	0	0
0	0	2	91	60	113	1.2	22	1	98	0	97.6	0	0	0	0	0	0	0	0	0	0	0	0	0	0	1	24.8	0	0	0	0	0	0	0	0	0	0	0	0	0	0	0	0	0	0	0	0	0	0
0	1	1	122	73	115	0.9	23	1	97	0	98.9	0	0	0	0	0	0	0	1	0	0	0	0	0	0	1	32	0	0	0	0	0	0	0	1	0	1	0	0	0	0	0	1	0	0	0	0	0	0
0	0	997	204	134	131	0.6	20	1	93	0	99.1	0	0	0	0	0	0	0	0	0	0	0	0	0	0	0	33.6	0	0	0	0	0	0	0	0	0	0	0	0	0	0	0	0	0	0	0	0	0	0
0	0	2	147	76	123	0.8	20	1	88	0	98.7	0	0	0	0	0	0	0	1	0	0	0	0	0	0	0	32.1	0	0	0	0	0	0	0	0	0	0	0	0	0	0	0	0	0	0	0	0	0	0
0	1	1	136	100	131	1	24	1	100	0	98.6	0	0	1	0	0	0	0	0	0	0	0	1	0	0	0	44.5	0	0	0	0	0	0	0	0	0	0	0	0	0	0	0	0	0	0	0	0	0	0
0	1	2	130	81	96	0.7	18	1	100	0	98.4	0	0	1	0	0	0	0	0	0	0	0	0	0	0	0	39.2	0	0	0	0	0	0	0	0	0	0	0	0	0	0	0	0	0	0	0	0	0	0
0	0	2	138	92	84	0.6	18	1	97	0	97.8	0	0	0	0	0	0	0	0	0	0	0	0	0	0	0	33.8	0	0	0	0	0	0	0	0	0	0	0	0	0	0	0	0	0	0	0	0	0	0
0	0	2	150	77	80	0.5	18	1	100	0	98.5	0	0	0	0	0	0	0	0	0	0	0	0	0	0	0	28.5	0	0	0	0	0	0	0	0	0	0	0	0	0	0	0	0	0	0	0	0	0	0
0	1	1	136	83	74	0.5	18	1	100	0	99.3	0	0	0	0	0	0	0	0	1	0	1	0	0	0	0	33.1	0	0	0	0	0	0	0	0	0	0	0	0	0	0	0	0	0	0	0	0	0	0
0	0	1	129	69	92	0.7	16	1	100	0	98.9	0	0	0	0	0	0	0	0	1	0	1	0	0	0	0	21.8	0	0	0	0	0	0	0	0	0	0	0	0	0	0	0	0	0	0	0	0	0	0
0	0	1	143	78	96	0.7	24	1	87	0	98.2	0	0	0	0	0	0	0	0	0	0	0	0	0	0	0	38.2	0	0	0	0	0	0	0	0	0	1	1	0	0	0	0	0	0	0	0	0	0	0
0	0	1	120	91	98	0.8	20	1	95	0	98.1	0	0	0	0	0	0	0	0	0	0	0	0	0	0	0	33.4	0	0	0	0	0	0	0	0	0	0	0	0	0	0	0	0	0	0	0	0	0	0
0	0	1	134	86	101	0.8	20	1	96	0	100	0	0	0	0	0	0	0	1	0	0	0	0	0	0	0	42.1	0	0	0	0	0	0	0	0	0	0	0	0	0	0	0	0	0	0	0	0	0	0
0	1	1	161	99	79	0.5	20	1	94	0	98.7	0	0	0	0	0	0	0	0	0	0	0	0	0	0	0	41.2	0	0	0	1	0	0	0	1	0	1	0	0	0	1	0	1	0	0	0	0	0	0
0	0	1	141	89	104	0.7	22	1	96	0	98.6	0	0	0	0	0	0	0	1	0	0	0	0	0	0	0	39.7	0	0	0	0	0	0	0	0	0	0	0	0	0	0	0	0	0	0	0	0	0	0
0	1	1	132	84	116	0.9	16	1	97	0	97.4	0	0	0	0	0	0	0	1	0	0	0	0	0	0	0	50.6	0	0	0	0	0	0	0	0	0	0	0	0	0	0	0	0	1	0	0	0	0	0
0	0	1	144	116	96	0.7	24	1	100	0	97.7	0	0	0	0	0	0	0	1	0	0	0	0	0	0	0	37	0	0	0	1	0	0	0	0	0	0	0	0	0	0	0	0	0	0	0	0	0	0
1	1	1
0	0	1	71	80	84	1.2	16	1	99	1	98.9	0	0	0	0	0	0	0	0	0	0	0	0	0	0	0	40.27	0	0	0	0	0	0	0	0	0	0	0	0	0	0	0	0	0	0	0	0	0	0
0	1	2	119	71	83	0.7	16	1	85 at the doctor's office	0	98.2	0	0	0	0	0	0	0	0	0	0	0	0	0	0	0	27.45	0	0	0	1	0	0	0	0	0	0	0	0	0	1	0	0	0	0	0	0	0	0
0	0	1	119	75	101	0.8	16	1	99	0	99.7	0	0	0	0	0	0	0	0	0	0	0	0	0	0	1	25.2	0	0	0	0	0	0	0	0	0	0	0	0	0	0	0	0	0	1	0	0	0	0
0	0	2	117	86	110	0.9	24	1	97	0	100	0	0	0	0	0	0	0	0	1	0	0	0	0	0	0	28.7	0	0	0	0	0	0	0	0	0	0	0	0	0	0	0	0	0	0	0	0	0	0
0	0	1	153	96	125	0.8	22	1	91	0	99.4	0	0	0	0	0	0	0	0	0	0	0	0	0	0	0	29.1	0	1	0	0	0	0	0	1	0	0	0	0	0	1	1	1	0	1	0	0	0	0
0	0	2	102	76	79	0.8	18	1	96	0	98.4	0	0	0	0	0	0	0	1	1	0	0	0	0	0	0	23.3	0	0	0	0	0	0	0	0	0	0	0	0	0	0	0	0	0	0	0	0	0	0
1	0	2
0	1	1	117	74	109	0.9	17	1	97	0	99.8	0	0	0	0	0	0	0	0	1	0	0	0	0	0	0	42.1	0	0	0	0	0	0	0	0	0	0	0	0	0	1	0	0	0	0	0	0	0	0
0	1	1	133	87	112	0.8	17	1	100	0	97.9	0	0	0	0	0	0	0	0	0	0	0	0	0	0	0	30.8	0	0	0	0	0	0	0	0	0	0	0	0	0	0	0	0	0	0	0	0	0	0
0	0	1	140	76	71	0.5	18	1	98	0	98.5	0	0	0	0	0	0	0	0	0	0	1	0	0	0	0	28.8	0	0	0	0	0	0	1	0	0	0	0	0	0	0	0	0	0	0	0	0	0	1
0	1	1	119	83	116	1	18	1	93	0	98.9	0	0	1	0	0	0	0	0	0	0	0	1	0	0	0	32.5	0	0	0	0	0	0	0	0	0	0	0	0	0	0	0	0	0	0	0	0	0	0
1	1	2
0	1	2	138	80	85	0.6	18	1	95	0	98.5	0	0	0	0	0	0	0	0	0	0	0	0	0	0	1	21.3	0	0	0	0	0	0	0	0	0	0	0	0	0	0	0	0	0	1	0	0	0	0
0	0	1	132	82	77	0.6	18	1	100	0	98.8	0	0	0	0	0	0	0	0	0	0	0	0	0	0	0	34.4	0	0	0	0	0	0	0	0	0	0	0	0	0	0	0	0	0	0	0	0	0	0
0	1	1	133	91	125	0.9	33	1	100	1	97.4	0	0	0	0	0	0	0	0	0	0	0	0	0	0	0	33.4	0	0	0	0	0	0	0	0	0	0	0	0	0	0	0	0	0	0	0	0	0	0
0	0	2	144	81	88	0.6	22	1	95	0	98.6	0	0	0	0	0	0	0	0	0	0	0	0	0	0	0	24	0	0	0	0	0	0	0	0	0	0	0	0	0	0	0	0	0	0	0	0	0	0
0	1	2	151	97	129	0.9	20	1	97	0	103	0	0	0	0	0	0	0	1	0	0	0	0	0	0	0	37.3	0	0	0	0	0	0	0	0	0	0	0	0	0	0	0	0	0	1	0	0	0	0
0	0	2	124	81	91	0.7	26	1	100	0	98	0	0	0	0	0	0	0	1	0	0	0	0	0	0	1	27.1	0	0	0	0	0	0	0	0	0	1	0	0	0	0	0	0	0	0	0	1	0	0
0	0	2	120	88	111	0.9	22	1	97	0	97.6	0	0	1	0	0	0	0	0	0	0	0	0	0	0	0	33.1	0	0	0	0	0	0	0	0	0	0	0	0	0	0	0	0	0	0	0	0	0	0
0	1	1	135	100	124	0.9	22	1	100	0	97.8	0	0	0	0	0	0	0	0	1	0	0	0	0	0	0	37.6	0	0	0	0	0	0	0	0	0	0	0	0	0	0	0	0	0	0	0	0	0	0
0	1	1	97	66	111	1.1	18	1	97	0	97.5	0	0	0	0	0	0	0	0	0	0	0	0	0	0	1	26.6	0	0	0	0	0	0	0	0	0	0	0	0	0	0	0	0	0	0	0	0	0	1
0	0	2	142	79	104	0.7	18	1	99	0	98.7	0	0	0	0	0	0	0	0	0	0	0	0	0	0	0	42.3	0	0	0	0	0	0	0	0	0	0	0	0	0	0	0	0	0	0	0	0	0	0
0	0	1	99	63	111	1.1	16	1	92	0	98.1	0	1	0	0	0	0	0	0	1	0	0	0	0	0	1	19.9	0	1	0	0	0	0	0	0	0	0	0	0	0	0	0	1	0	1	0	0	1	1
0	0	1	135	100	126	0.9	20	1	96	0	98.2	0	0	0	0	0	0	0	1	1	0	0	0	0	0	0	23.3	0	0	0		0	0	0	0	0	1	0	0	0	0	0	0	0	0	0	0	0	1
0	1	2	121	78	116	1	23	1	78	0	98.2	0	0	0	0	0	0	0	0	1	0	0	0	0	1	0	29.5	0	0	0	0	0	0	0	0	0	0	0	0	0	1	0	0	0	0	0	0	0	1
0	1	2	144	99	99	0.7	20	1	97	0	98.3	0	0	0	0	0	0	0	1	0	0	0	0	1	0	0	26.2	0	0	0	0	0	0	0	0	0	0	0	1	1	0	0	0	0	0	0	0	0	0
0	1	2	118	92	107	0.9	20	1	96	0	99.9	0	0	0	0	0	0	0	1	0	0	0	0	0	0	0	28.9	0	0	0	0	0	0	0	0	0	0	0	0	0	1	0	0	0	1	0	0	0	0
0	0	1	139	89	106	0.8	20	1	95	0	100.1	0	0	0	0	0	0	0	0	0	0	0	0	0	0	0	46.8	0	0	0	0	0	0	0	0	0	0	0	0	0	0	0	0	0	0	0	0	0	0
0	0	1	163	94	88	0.5	16	1	98	0	97.8	0	0	0	0	0	0	0	0	0	0	0	0	0	0	0	21	0	0	0	0	0	0	0	0	0	0	0	0	0	0	0	0	0	0	0	0	0	0
0	0	2	133	71	90	0.7	18	1	95	0	98.1	0	0	0	0	0	0	0	0	0	0	0	0	0	0	0	27.9	0	0	0	0	0	0	0	1	0	0	0	0	0	0	0	0	0	0	0	0	0	1
0	1	2	152	70	70	0.5	16	1	99	0	98.4	0	0	0	0	0	0	0	0	0	0	1	0	0	0	0	24.5	0	0	0	0	0	0	0	1	0	0	0	0	0	0	0	0	0	0	0	0	0	0
0	1	2	102	36	143	1.4	23	1	77	0	98	0	0	0	0	0	0	0	0	1	0	0	0	0	0	1	54.8	0	0	0	0	0	0	0	0	0	1	0	0	0	0	0	0	0	0	0	0	0	1
0	1	5	105	87	82	0.8	17	1	88	0	97.6	0	0	0	0	0	0	0	0	0	0	0	0	0	0	0	15.45	0	0	0	0	0	0	0	0	0	1	0	0	0	0	0	0	0	0	0	0	0	0
0	1	2	125	83	71	0.6	18	1	98	0	97.5	0	0	0	0	0	0	0	1	0	0	0	0	0	0	0	60.2	0	0	0	0	0	0	0	0	0	1	0	0	0	0	0	0	0	0	0	0	0	0
0	1	2	178	95	63	0.4	18	1	96	0	98.2	0	0	0	0	0	0	0	0	0	0	0	0	0	0	0	31.77	0	0	0	0	0	0	0	0	0	1	0	0	0	0	0	0	1	0	0	0	0	0
0	0	2	211	110	67	0.3	17	1	98	0	97.5	0	0	0	0	0	0	0	0	0	0	1	0	0	0	0	39.58	0	0	0	0	0	0	1	1	0	1	0	0	0	0	0	0	1	1	0	0	0	0
0	1	2	172	89	75	0.4	24	1	99	0	98.1	0	0	0	0	0	0	0	0	0	0	0	0	0	0	0	38.31	0	0	0	0	0	0	0	0	0	0	0	0	0	0	0	0	0	0	0	0	0	0
0	0	2	146	104	131	0.9	20	1	96	0	97.1	0	0	0	0	0	0	0	0	0	0	0	0	0	0	0	30.54	0	0	0	0	0	0	1	0	0	0	0	0	0	0	0	0	0	0	0	0	0	0
0	1	2	103	73	106	1	20	1	89	0	98	0	0	0	0	0	0	0	0	0	0	0	0	0	0	0	30.14	0	0	0	0	0	0	0	0	0	0	0	0	0	0	0	0	0	0	0	0	0	0
0	1	2	143	71	92	0.6	18	1	97	0	98	0	0	0	0	0	0	0	0	1	0	1	0	0	0	1	18.45	0	0	0	0	0	0	0	0	0	0	0	0	0	0	0	0	0	0	0	0	0	0
0	1	2	150	76	80	0.5	20	1	99	0	98.7	0	0	0	0	0	0	0	1	1	0	0	0	0	0	0	41.93	0	0	0	0	0	0	1	0	0	0	0	0	0	0	0	0	1	0	0	0	0	0
0	1	2	112	57	71	0.6	20	1	100	0	97.5	0	0	0	0	0	0	0	1	1	0	0	0	0	0	0	20.16	0	0	0	0	0	0	1	0	0	1	0	0	0	0	0	0	0	0	0	0	0	0
0	0	2	122	78	87	0.7	20	1	90	0	97.8	0	0	0	0	0	0	0	1	0	0	0	0	0	0	0	23.7	0	0	0	0	0	0	0	0	0	0	0	1	0	0	0	0	0	0	0	0	0	0
0	1	2	111	65	89	0.8	16	1	100	0	98.2	0	0	0	0	0	0	0	0	0	0	0	0	0	0	0	27	0	0	0	0	0	0	0	0	0	0	0	0	0	0	0	1	0	0	0	0	0	1
0	0	2	115	67	113	1	19	1	100	0	98	0	0	0	0	0	0	0	0	0	0	0	0	0	0	0	33.7	0	0	0	0	1	0	0	0	0	0	0	0	0	0	0	0	1	0	0	0	0	0
0	0	2	141	82	74	0.5	18	1	98	0	99.5	0	0	0	0	0	0	0	0	0	0	0	0	0	0	0	28.9	0	0	0	0	0	0	0	0	0	0	0	0	0	0	0	0	0	0	0	0	0	0
0	1	2	151	91	126	0.8	18	1	90	0	97.7	0	0	0	0	0	0	0	0	0	0	0	0	0	0	0	36.1	0	0	0	0	0	0	0	0	0	0	0	0	0	0	0	0	0	0	0	0	0	0
0	1	2	120	83	133	1.1	18	1	98	0	97.8	0	0	0	0	0	0	0	0	0	0	0	0	0	1	0	35.5	0	0	0	0	0	0	0	0	0	0	0	0	0	0	0	0	0	0	0	0	0	0
1	1	2	116	88	112	1	23	1	96	0	99.7	0	0	0	0	0	0	0
0	0	2	150	96	95	0.6	18	0	96	0	98.4	0	0	0	0	0	0	0	0	0	0	0	0	0	0	0	31.9	0	0	0	0	0	0	0	0	0	0	0	0	0	0	0	0	0	0	0	0	0	0
0	0	2	136	56	89	0.7	20	1	96	0	98.3	0	0	0	0	0	0	0	0	0	0	0	0	0	0	0	21.9	0	0	0	0	0	0	0	0	0	0	0	0	0	0	0	0	0	0	1	0	0	0
0	0	2	173	81	101	0.6	18	1	98	0	98	0	0	0	0	0	0	0	1	0	0	0	0	0	0	0	41.01	0	0	0	0	0	0	0	0	0	0	0	0	0	0	0	0	1	0	0	0	0	0
0	1	2	178	110	116	0.7	32	1	85	1	98.7	0	0	0	0	0	0	0	1	1	0	0	0	0	0	0	21.8	0	0	0	0	0	0	0	0	1	1	0	0	0	0	0	0	0	0	0	0	0	0
0	0	2	106	70	72	0.7	20	1	96	0	98.4	0	0	0	0	0	0	0	0	0	0	0	0	0	0	0	51	0	0	0	0	0	0	0	0	0	1	0	0	0	0	0	1	1	0	0	0	0	0
0	1	2	132	78	98	0.7	18	1	100	0	100.2	0	0	0	0	0	0	0	0	0	0	0	0	0	0	0	28.49	0	0	0	0	0	0	0	0	0	0	0	0	0	0	0	0	0	0	0	0	0	0
0	1	1	113	98	80	0.7	25	1	97	0	98.2	0	0	0	0	0	0	0	0	0	0	0	0	0	0	0	65	0	0	0	0	0	0	0	0	0	0	0	0	0	0	0	0	0	0	0	0	0	0
0	0	2	152	99	128	0.8	22	1	93	0	98.1	0	0	0	0	0	0	0	1	0	0	0	1	0	0	0		0	0	0	0	0	0	0	0	0	0	0	0	0	0	0	0	0	0	0	0	0	0
0	0	2	147	102	84	0.6	18	1	98	0	98.7	0	0	0	0	0	0	0	1	1	0	0	0	0	0	0	26	0	0	0	0	0	0	0	0	0	0	0	0	0	0	0	0	0	0	0	0	0	0
0	1	2	143	75	80	0.6	20	1	92	0	97.5	0	0	0	0	0	0	0	1	1	0	1	0	0	0	0	22.78	0	0	0	0	0	0	0	0	0	0	0	0	0	0	0	0	0	0	0	0	0	0
0	0	2	173	67	92	0.5	20	1	95	0	97.7	0	0	0	0	0	0	0	0	0	0	0	0	0	0	0	20	0	0	0	0	0	0	0	0	1	0	0	0	0	0	0	0	0	0	0	0	0	0
0	0	2	192	74	101	0.5	26	1	95	0	98.1	0	0	0	0	0	0	0	1	1	0	0	0	0	0	0	42.3	0	0	0	0	0	0	0	0	0	0	0	1	0	0	0	0	1	0	0	0	0	0
0	0	2	146	60	84	0.6	18	1	99	0	98	0	0	0	0	0	0	0	0	1	0	0	0	0	0	0	40.5	0	0	0	0	0	0	0	0	0	0	0	0	0	0	0	0	0	0	0	0	0	0
0	1	1	142	70	91	0.6	16	1	95	0	97.9	0	0	0	0	0	0	0	0	0	0	0	0	0	0	0	50.4	0	0	0	0	0	0	0	0	0	0	0	0	0	0	0	0	0	0	0	0	0	0
0	1	2	163	89	72	0.4	18	1	99	0	97.6	0	0	0	0	0	0	0	0	1	0	0	0	0	0	0	27	0	0	0	0	0	0	0	0	0	0	0	0	0	0	0	0	0	0	0	0	0	0
0	1	2	164	90	82	0.5	21	1	99	0	98.7	0	0	0	0	0	0	0	0	1	0	0	0	0	0	0	50.3	0	0	0	0	0	0	0	0	0	0	0	0	0	0	0	0	0	0	0	0	0	0
0	1	2	186	109	87	0.5	15	1	96	0	97.9	0	0	0	0	0	0	0	0	0	0	0	0	0	0	0	44	1	0	0	0	0	0	0	0	0	1	0	0	0	0	0	0	0	0	0	0	0	0
0	0	2	136	79	101	0.7	20	0	97	0	98.2	0	0	0	0	0	0	0	0	0	0	0	0	1	0	0	29.2	0	0	0	0	0	0	0	0	0	0	0		0	0	0	0	0	0	0	0	0	0
0	0	2	115	73	99	0.9	24	1	99	0	98.1	0	0	0	0	0	0	0	0	1	0	0	0	0	0	0	27.39	0	0	0	0	0	0	0	0	0	0	0	0	0	0	0	0	0	0	0	0	0	0
0	0	2	209	131	89	0.4	18	1	95	0	99.5	0	0	0	0	0	0	0	0	1	0	0	0	0	0	0	29.15	0	0	0	0	0	0	0	0	0	0	0	0	0	0	0	0	0	0	0	0	0	0
0	1	2	137	58	99	0.7	22	1	88	0	98.7	0	0	0	0	0	0	0	0	1	0	0	0	0	0	0	33.22	0	0	0	0	0	0	0	0	0	0	0	0	0	0	0	0	0	0	0	0	0	0
0	0	2	119	92	118	1	22	1	98	0	97.6	0	0	0	0	0	0	0	1	0	0	0	0	0	0	0	25.7	0	0	0	0	0	0	0	0	0	0	0	0	0	0	0	0	0	1	0	0	0	0
0	1	2	143	97	104	0.7	20	1	98	0	98	0	0	0	0	0	0	0	0	0	0	0	0	0	1	0	28.6	0	0	0	0	0	0	0	0	0	0	0	0	0	0	0	0	0	0	0	0	0	0
0	0	2	140	90	120	0.9	20	1	98	0	98.4	0	0	0	0	0	0	0	0	1	0	0	0	0	0	1	25.09	0	0	0	0	0	0	0	0	1	0	0	0	0	0	0	0	0	0	0	0	0	0
0	1	2	103	66	126	1.2	18	1	88	0	97.6	0	0	0	0	0	0	0	1	0	0	0	0	0	0	0	33	0	0	0	0	0	0	0	1	0	1	0	0	0	0	1	0	0	0	0	0	0	1
0	0	2	171	111	116	0.7	18	1	96	0	98	0	0	0	0	0	0	0	0	0	0	0	0	0	0	0	29.45	0	0	0	0	0	0	0	0	0	0	0	0	0	0	0	0	1	0	0	0	0	0
0	1	2	124	71	99	0.8	16	1	100	0	98.6	0	0	0	0	0	0	0	0	0	0	0	0	0	0	0	23	0	0	0	0	0	0	0	0	0	0	0	0	0	0	0	0	0	0	0	0	0	0
0	1	2	149	89	89	0.6	16	1	96	0	98.5	0	0	0	0	0	0	0	1	0	0	0	0	0	0	0	47.66	0	0	0	0	0	0	0	0	0	1	0	0	0	0	0	1	1	0	0	0	0	0
0	1	2	153	73	88	0.6	18	1	97	0	98.1	0	0	0	0	0	0	0	0	1	0	0	0	0	0	0	23.4	0	0	0	0	0	0	0	0	0	0	0	0	0	0	0	0	0	0	0	0	0	0
0	1	5	153	99	88	0.6	16	1	95	0	98.8	0	0	0	0	0	0	0	0	0	0	0	0	0	0	0	34	0	0	0	0	0	0	0	0	0	0	0	0	0	1	0	0	0	0	0	0	0	0
0	1	2	136	94	91	0.7	22	1	98	0	98.8	0	0	0	0	0	0	0	1	0	0	0	0	0	0	0	31.89	0	0	0	0	0	0	0	0	0	0	0	0	0	0	0	0	0	1	0	0	0	0
0	0	2	156	103	85	0.5	20	1	99	0	98.2	0	0	0	0	0	0	0	0	0	0	0	0	0	0	0	36.1	0	0	0	0	0	0	0	0	0	0	0	0	0	0	0	0	0	0	0	0	0	0
0	1	2	153	60	115	0.8	24	1	91	0	97.2	0	0	0	0	0	0	0	0	0	0	0	0	0	0	0	39.8	0	0	0	0	0	0	0	0	0	1	0	0	1	0	0	1	1	0	0	0	1	0
0	1	2	122	87	89	0.7	14	1	96	0	97.6	0	0	1	0	0	0	0	0	0	0	0	0	0	0	0	22	0	0	0	0	0	0	0	0	0	1	0	0	0	0	0	0	0	0	0	0	0	0
0	0	2	112	76	92	0.8	18	1	96	0	97.4	0	0	0	0	0	0	0	1	0	0	0	0	0	0	0	27.2	0	0	1	0	0	0	0	0	0	0	0	0	0	0	0	0	0	0	0	0	0	0
0	1	2	142	97	95	0.7	22	1	87	0	97.9	0	0	1	0	0	0	0	0	0	0	0	1	0	0	0	40.25	0	0	0	0	0	0	0	0	0	0	0	0	0	0	0	1	0	0	0	0	1	0
0	1	2	118	59	103	0.9	16	1	99	0	98.7	0	0	0	0	0	0	0	1	1	0	0	0	0	0	0	27.6	0	0	0	0	0	0	0	0	0	0	0	0	0	0	0	0	0	0	0	0	0	0
0	1	2	217	84	66	0.3	14	1	96	0	97.9	0	0	0	0	0	0	0	0	0	0	0	0	0	0	0	16.5	0	0	0	0	0	0	0	1	0	0	0	0	0	0	0	0	0	0	0	0	0	0
0	0	2	140	73	75	0.5	22	1	100	0	99.3	0	0	0	0	0	0	0	1	0	0	0	0	0	0	0	30.46	0	0	0	0	0	0	0	0	0	0	0	0	0	0	0	0	0	0	0	0	0	0
0	0	2	133	74	55	0.4	18	1	99	0	97.7	0	0	0	0	0	0	0	0	0	0	0	0	0	0	0	29.58	0	0	0	0	0	0	0	0	0	0	0	0	0	0	0	0	1	0	0	0	0	1
0	1	2	115	82	74	0.6	20	1	98	0	98.2	0	0	0	0	0	0	0	1	0	0	0	0	0	0	0	27.9	0	0	0	0	0	0	0	1	0	0	0	0	0	0	1	0	0	0	0	0	0	0
0	1	2	122	70	68	0.6	16	1	98	0	98.4	0	0	0	1	0	0	0	1	0	0	0	0	0	0	0	35.37	0	0	0	0	0	0	0	1	1	0	0	0	0	0	0	0	1	0	0	0	0	0
0	1	4	146	88	104	0.7	20	1	97	0	97.7	0	0	0	0	0	0	0	0	1	0	0	0	0	0	0	29.91	0	0	0	0	0	0	0	0	0	1	0	0	0	1	0	0	0	0	0	0	0	0
0	0	2	150	80	82	0.5	18	1	96	0	98.4	0	0	0	0	0	0	0	0	0	0	0	0	0	0	0	25.54	0	0	0	0	0	0	0	0	0	0	0	0	0	0	0	0	0	0	0	0	0	0
0	0	2	159	67	79	0.5	16	1	98	0	97.4	0	0	0	0	0	0	0	0	0	0	0	0	0	0	0	22.27	0	0	0	0	0	0	0	0	0	0	0	0	0	0	0	0	0	0	0	0	0	0
0	1	2	148	99	118	0.8	20	1	96	0	97.9	0	0	0	0	0	0	0	0	0	0	0	0	0	0	0	30.6	0	0	0	0	0	0	0	0	0	0	0	0	0	0	0	0	0	0	0	0	0	0
0	0	2	124	82	75	0.6	18	1	98	0	97.5	0	0	0	0	0	0	0	0	0	0	0	0	0	0	0	28.19	0	0	0	0	0	0	0	0	0	0	0	0	0	0	0	0	0	0	0	0	0	0
0	1	2	112	77	98	0.9	16	1	98	0	97.3	0	0	0	0	0	0	0	0	0	0	0	0	0	0	0	26.1	0	0	0	0	0	0	0	0	0	0	0	0	0	0	0	0	0	0	0	0	0	0
0	1	2	128	88	93	0.7	18	1	94	0	98.1	0	0	0	0	0	0	0	1	1	0	1	0	0	0	0	23.04	0	0	0	0	0	0	0	0	1	0	0	0	0	0	0	0	0	0	0	0	0	0
0	0	2	143	86	91	0.6	16	1	97	0	98.2	0	0	0	0	0	0	0	0	0	0	0	0	0	0	0	25.55	0	0	0	0	0	0	0	0	0	0	0	0	0	0	0	0	0	0	0	0	0	0
0	1	2	173	104	76	0.4	20	1	96	0	97.5	0	0	0	0	0	0	0	1	0	0	0	0	0	0	0	45.12	0	0	1	0	0	0	0	0	0	0	0	0	0	0	0	0	0	1	0	0	0	0
0	0	2	124	93	83	0.7	16	1	99	0	97.6	0	0	0	0	0	0	0	0	0	0	0	0	0	0	0	30.28	0	0	1	1	0	0	1	0	0	0	0	0	0	0	0	0	1	1	0	0	0	0
0	0	2	173	62	52	0.3	18	1	100	0	98	0	0	0	0	0	0	0	0	0	0	0	0	0	0	0	30.79	0	0	0	0	0	0	0	0	0	0	0	0	0	0	0	0	1	0	0	0	0	0
0	0	2	136	84	72	0.5	20	1	97	0	98	0	0	0	0	0	0	0	0	0	0	0	0	0	0	0	34.16	0	0	0	0	0	0	1	0	0	0	0	0	0	0	0	0	0	0	0	0	0	0
0	1	2	134	84	81	0.6	16	1	98	0	98	0	0	0	0	0	0	0	0	0	0	0	0	0	0	0	21.45	0	0	0	0	0	0	0	1	1	0	0	0	0	0	1	0	1	0	0	0	0	0
0	0	2	116	85	89	0.8	16	1	98	0	97.2	0	0	0	0	0	0	0	0	0	0	0	0	0	0	0	33.82	0	0	0	0	0	0	0	0	0	0	0	0	0	0	0	0	0	0	0	0	0	0
0	0	2	166	100	149	0.9	25	1	100	0	98.6	0	0	0	0	0	0	0	0	0	0	0	0	0	0	0	21.55	0	0	1	0	0	0	0	0	0	0	0	0	0	0	0	0	0	0	0	0	0	0
0	1	2	158	105	60	0.4	17	1	92	0	98.9	0	0	0	0	0	0	0	0	0	0	0	0	0	0	1	22.72	0	0	0	0	0	0	0	0	0	0	0	0	0	0	0	0	0	0	0	0	1	1
0	1	2	111	78	127	1.1	20	1	86	0	97.8	0	0	0	0	0	0	0	0	1	0	1	0	0	0	0	22.6	1	0	0	0	0	0	0	0	0	0	0	0	0	0	0	0	0	0	0	0	0	0
0	0	2	111	89	112	1	28	1	96	0	97.6	0	0	0	0	0	0	0	1	0	0	1	0	0	0	0	27.2	0	0	1	0	0	0	1	0	0	0	0	0	0	0	0	0	0	0	0	0	0	0
0	0	2	92	63	138	1.5	20	1	97	0	98.9	0	0	1	0	0	0	0	1	0	0	1	0	0	0	0	29.47	0	0	1	0	0	0	0	0	1	0	0	0	0	0	0	0	0	0	0	0	0	0
0	0	1	140	84	80	0.6	18	1	99	0	97.9	0	0	0	0	0	0	0	0	0	0	0	1	0	0	0	31.18	0	0	0	0	0	0	0	0	0	1	0	0	0	0	0	1	0	0	0	0	0	0
0	1	888	100	61	80	0.8	18	1	95	0	98.4	0	0	0	0	0	0	0	0	0	0	0	0	0	0	0	31.65	0	0	0	0	0	0	0	0	0	0	0	0	0	1	0	0	0	0	0	0	0	0
0	0	2	126	61	76	0.6	22	1	96	0	98	0	0	0	0	0	0	0	0	1	0	0	0	0	0	0	24.51	0	0	0	0	0	0	1	1	0	1	0	0	0	0	0	1	0	0	0	0	0	1
0	0	2	140	74	65	0.5	27	1	87	0	99	0	0	0	0	0	0	0	0	0	0	0	0	0	0	0	36.61	0	0	0	0	0	0	1	0	0	1	0	0	0	0	0	0	1	0	0	0	0	0
0	1	2	123	79	85	0.7	36	1	97	1	101.1	0	0	0	0	0	0	0	0	1	0	0	0	0	0	0	32.19	0	0	0	0	0	0	0	0	0	0	0	0	0	0	0	0	0	0	0	0	0	0
0	0	2	114	72	83	0.7	18	1	96	0	98.2	0	0	0	0	0	0	0	0	0	0	0	0	0	0	0	36.89	0	0	0	0	0	0	0	0	0	0	0	0	0	0	0	0	1	0	0	0	0	0
0	0	2	156	104	106	0.7	16	1	95	0	99	0	0	0	0	0	0	0	0	0	0	1	0	0	0	0	30.81	0	0	1	0	0	0	0	0	0	0	0	0	0	0	0	0	0	0	0	0	0	0
0	0	2	155	103	102	0.7	18	1	99	0	99.1	0	0	0	0	0	0	0	0	0	0	1	0	0	0	0	37.82	0	0	0	0	0	0	0	0	0	0	0	0	0	0	0	0	0	0	0	0	0	0
0	1	2	154	76	109	0.7	18	1	99	0	98	0	0	0	0	0	0	0	0	1	0	0	0	0	1	0	25.05	0	0	0	0	0	0	0	0	0	0	0	0	0	0	0	0	0	0	0	0	0	0
0	0	2	127	93	101	0.8	20	1	96	0	98.3	0	0	0	0	0	0	0	0	0	0	0	0	0	0	0	34.89	0	0	1	0	0	0	0	0	0	0	0	0	0	0	0	0	0	0	0	0	0	0
0	0	2	140	86	71	0.5	23	1	96	0	97.3	0	0	0	0	0	0	0	0	0	0	0	0	0	0	0	48.08	0	1	0	0	0	0	0	0	0	0	0	0	0	0	0	0	1	0	0	0	0	0
0	1	2	166	96	120	0.7	20	1	99	0	97.7	0	0	0	0	0	0	0	1	1	0	0	0	0	0	0	58.1	0	0	0	0	0	0	0	0	0	0	0	0	0	1	0	0	0	0	0	0	0	1
0	0	1	129	70	68	0.5	24	1	98	0	97.9	0	0	0	0	0	0	0	1	1	0	0	0	0	0	1	33.49	0	0	0	0	0	0	0	0	1	1	0	0	0	0	0	1	0	0	0	0	0	0
0	0	2	130	87	82	0.6	20	1	97	0	97.9	0	0	0	0	0	0	0	1	0	0	0	0	0	0	0	28.5	0	0	0	0	0	0	0	0	0	0	0	0	0	0	0	0	0	0	0	0	0	0
0	1	2	143	97	82	0.6	18	1	99	0	98.1	0	0	0	0	0	0	0	0	0	0	0	0	0	0	0	22.55	0	0	0	0	0	0	0	0	0	0	0	0	0	0	0	0	0	0	0	0	0	0
0	0	2	145	86	92	0.6	22	1	98	0	98.4	0	0	0	0	0	0	0	0	0	0	0	0	0	0	0	42.43	0	0	0	0	0	0	0	0	0	0	0	0	0	0	0	1	1	0	0	0	0	0
0	0	2	154	87	111	0.7	25	1	100	0	97.8	0	0	0	0	0	0	0	0	0	0	0	0	0	0	0	35.75	0	0	1	0	0	0	0	0	0	1	0	0	0	1	0	0	0	0	0	0	0	1
0	0	1	151	80	70	0.5	16	1	98	0	98.6	0	0	0	0	0	0	0	0	0	0	0	0	0	0	0	31.56	0	0	0	0	0	0	0	0	0	0	0	0	0	0	0	0	0	0	0	0	0	0
0	1	2	117	65	94	0.8	16	1	96	0	98.3	0	0	0	0	0	0	0	0	0	0	1	0	0	0	0	19	0	0	0	0	0	0	0	0	0	1	0	0	0	0	0	0	1	0	0	0	0	0
0	0	2	148	90	117	0.8	18	1	98	0	98.1	0	0	0	0	0	0	0	0	0	0	0	0	0	0	0	27.92	0	0	0	0	0	0	0	1	0	0	0	0	0	0	0	0	0	0	0	0	0	0
0	0	2	144	126	66	0.5	16	1	95	0	98	0	0	0	0	0	0	0	1	0	0	0	0	0	0	0	25.83	0	0	0	0	0	0	0	0	0	1	0	0	0	0	0	0	1	1	0	0	0	0
0	1	2	137	89	102	0.7	16	1	100	0	98	0	0	0	0	0	0	0	0	0	0	0	0	0	0	0	25	0	0	0	0	0	0	0	0	0	0	0	0	0	0	0	0	0	0	0	0	0	0
0	1	1	158	64	70	0.4	18	1	100	0	97.4	0	0	1	0	0	0	0	0	0	0	0	0	0	0	0	25	0	0	0	0	0	0	0	0	0	0	0	1	0	0	0	1	1	0	0	0	0	0
0	0	2	120	85	81	0.7	24	1	90	0	98.8 F	0	0	0	0	0	0	0	0	1	0	0	0	0	0	0	26.91	1	0	0	0	0	0	0	0	0	1	0	0	0	0	0	0	0	0	0	0	0	0
0	1	2	172	106	119	0.7	18	1	96	0	97.7F	0	0	0	0	0	0	0	1	1	0	1	0	0	0	0	21.41	0	0	0	0	0	0	0	0	0	0	0	0	0	0	0	0	0	0	0	0	0	0
0	1	2	140	89	100	0.7	24	1	99	0	98.5	0	0	0	0	0	0	0	1	1	0	0	0	0	0	0	36.31	0	0	0	0	0	0	0	0	0	0	0	0	0	0	0	0	1	0	0	0	0	0
0	1	2	114	73	102	0.9	16	1	100	0	97.9	0	1	1	0	0	0	0	1	1	0	0	0	0	0	1	46.23	0	0	0	0	0	0	0	0	0	0	0	0	0	0	0	0	0	0	0	0	0	0
0	1	2	156	87	85	0.5	18	0	100	0	99	0	0	0	0	0	0	0	0	0	0	0	0	0	0	0	24.33	0	0	0	0	0	0	0	0	0	0	0	0	0	0	0	0	0	0	0	0	0	0
0	1	2	180	86	79	0.4	18	1	96	0	97.9	0	0	0	0	0	0	0	0	1	0	1	0	0	0	0	31.3	0	0	0	0	0	0	0	1	1	0	0	0	0	0	1	0	1	0	0	0	0	0
0	0	2	165	98	102	0.6	23	1	95	0	98	0	0	0	0	0	0	0	0	0	0	0	0	0	0	0	33.93	0	0	0	0	0	0	0	0	0	0	0	0	0	0	0	1	1	0	0	0	0	0
0	0	1	136	83	131	1	20	1	98	0	98.9	0	0	0	0	0	0	0	1	1	0	0	0	0	0	0	27.95	0	0	1	0	0	0	0	0	0	0	0	0	0	0	0	0	0	0	0	0	0	0
0	1	2	124	88	83	0.7	12	1	98	0	98.7	0	0	0	0	0	0	0	0	0	0	0	0	0	0	0	27.44	0	0	0	0	0	0	0	0	0	0	0	0	0	0	0	0	0	0	0	0	0	1
0	1	1	172	103	90	0.5	16	1	97	0	98.1	0	0	0	0	0	0	0	0	1	0	0	0	0	0	0	16.31	0	0	0	0	0	0	0	1	0	1	0	0	0	0	0	0	0	0	0	0	0	0
0	1	2	106	76	114	1.1	18	1	96	0	98.6	0	0	0	0	0	0	0	1	1	0	0	0	0	1	0	19.55	0	0	0	0	0	0	0	0	0	0	0	0	0	0	0	0	0	1	0	0	0	0
0	0	2	166	84	75	0.5	20	1	92	0	98.9	0	0	0	0	0	0	0	0	1	0	0	0	0	0	0	29.15	0	0	0	0	0	0	0	0	0	0	0	0	0	0	0	0	0	0	0	0	0	0
0	0	2	134	91	74	0.6	17	1	94	0	97.9	0	0	0	0	0	0	0	0	0	0	0	0	0	0	0	33.79	0	0	0	0	0	0	0	0	0	0	0	0	0	0	0	1	1	1	0	0	0	0
0	0	2	126	86	144	1.1	18	1	97	0	97.5	0	0	0	0	0	0	0	1	0	0	0	0	0	0	0	24.85	0	0	1	0	0	0	0	0	0	0	0	0	0	0	0	0	0	0	0	0	0	0
0	0	1	125	83	128	1	16	1	98	0	98.3	0	0	0	0	0	0	0	0	0	0	0	0	0	0	0	20.77	0	0	0	0	0	0	0	0	0	0	0	0	0	0	0	0	0	0	0	0	0	1
0	1	2	144	86	122	0.8	18	1	98	0	97.8	0	0	0	0	0	0	0	0	0	0	0	0	0	0	0	32.45	0	0	0	0	0	0	0	0	0	0	0	0	0	0	0	0	0	0	0	0	0	0
0	1	2	151	75	80	0.5	20	1	92	0	98	0	0	0	0	0	0	0	1	0	0	1	0	0	0	0	30.18	0	0	0	0	0	0	0	0	0	0	0	0	0	0	0	0	0	0	0	0	0	0
0	1	4	141	85	95	0.7	18	1	93	0	97.9	0	0	0	0	0	0	0	1	1	0	0	0	0	0	0	22.04	0	0	0	0	0	0	0	0	0	0	0	1	0	0	0	0	0	0	0	0	0	1
0	0	1	166	101	79	0.5	18	1	96	0	98.1	0	0	0	0	0	0	0	1	0	0	0	0	0	0	0	33.51	0	0	0	0	0	0	0	0	0	1	0	0	0	1	0	0	0	0	0	0	0	0
0	1	4	174	83	94	0.5	18	1	98	0	98.6	0	0	0	0	0	0	0	1	0	0	0	0	0	0	0	22	0	0	0	0	0	0	0	0	1	0	0	0	0	0	0	0	1	0	0	0	0	0
0	1	2	118	73	77	0.7	19	1	97	0	97.2	0	0	0	0	0	0	0	0	0	0	0	0	0	0	0	20.13	0	0	0	0	0	0	0	0	0	0	0	0	0	0	0	0	0	0	0	1	0	0
0	0	1	149	119	113	0.8	20	1	96	0	100	0	0	0	0	0	0	0	1	0	0	0	0	0	0	0	39.4	0	0	0	0	0	0	0	0	0	0	0	0	0	1	0	0	0	0	0	0	0	0
0	0	2	112	86	140	1.3	16	1	95	0	98.5	0	0	0	0	0	0	0	0	1	0	0	0	0	0	0	22.72	0	0	0	0	0	0	0	0	0	0	0	0	0	0	0	0	0	0	0	0	0	1
0	1	2	99	65	103	1	24	1	99	0	102.6	0	0	0	0	0	0	0	0	0	0	0	0	0	0	0	21.44	1	0	0	0	0	0	0	0	0	0	0	0	0	0	0	1	0	0	0	0	0	0
0	1	2	102	47	85	0.8	28	1	93	0	97.5	0	0	0	0	0	0	0	0	1	0	1	0	0	0	0	20.51	1	1	0	0	0	1	1	0	0	1	0	0	0	0	0	1	0	0	0	0	1	0
0	0	2	96	78	74	0.8	37	1	99	1	95.8	1	1	0	0	0	0	0	1	1	0	0	0	1	0	1	30.71	1	1	1	1	0	0	0	0	0	1	0	0	0	0	0	1	1	0	0	0	0	0
0	0	2	105	60	61	0.6	21	1	95	0	97.8	0	0	0	0	0	0	0	0	0	0	0	0	0	0	0	25.27	0	0	0	0	0	0	0	0	0	0	0	0	0	0	0	0	0	0	0	0	0	0
0	1	2	144	77	90	0.6	16	1	97	0	98.6	0	0	0	0	0	0	0	0	0	0	0	0	0	0	0	24.84	0	0	0	0	0	0	0	0	0	0	0	0	0	0	0	0	0	0	0	0	0	0
0	1	2	121	72	98	0.8	18	1	98	0	98.3	0	0	0	0	0	0	0	0	0	0	0	0	0		0	32.67	0	0	0	0	0	0	0	0	0	0	0	0	0	0	0	0	0	0	0	0	0	0
0	1	2	152	79	125	0.8	20	1	98	0	98.3	0	0	0	0	0	0	0	0	1	0	0	0	0	0	0	45.14	0	0	0	0	0	0	0	0	0	0	0	0	0	0	0	0	0	0	0	0	0	1
0	0	2	150	99	125	0.8	18	1	94	0	98.3	0	0	0	0	0	0	0	0	0	0	0	0	0	0	0	34.58	0	0	0	0	0	0	0	0	0	0	0	0	0	0	0	0	0	0	0	0	0	0
0	1	2	149	86	121	0.8	20	1	96	0	99.4	0	0	0	0	0	0	0	1	0	0	0	0	0	0	0	28.08	0	0	0	0	0	0	0	0	0	1	0	0	0	0	0	0	1	0	0	0	0	0
0	0	2	117	76	102	0.9	28	1	94	0	98.7	0	0	0	0	0	0	0	0	0	0	0	0	0	0	0	29.3	0	0	0	0	0	0	0	0	0	0	0	0	0	0	0	0	0	0	0	0	0	0
0	1	2	144	70	68	0.5	20	1	98	0	98.8	0	0	0	0	0	0	0	0	0	0	0	0	0	0	0	23.15	0	0	0	0	0	0	0	0	0	0	0	0	0	0	0	0	0	0	0	0	0	0
0	0	2	148	80	69	0.5	16	1	98	0	98.7	0	0	0	0	0	0	0	0	1	0	0	0	0	0	0	25.11	0	0	0	0	0	0	0	0	0	0	0	0	0	0	0	0	0	0	0	0	0	0
0	0	2	99	58	83	0.8	16	1	97	0	98	0	0	0	0	0	0	0	0	1	0	0	0	0	0	0	21.59	0	0	0	0	0	0	0	0	0	0	0	0	0	0	0	1	0	0	0	0	0	1
0	1	2	157	80	78	0.5	18	1	99	0	97.8	0	0	0	0	0	0	0	0	0	0	1	0	0	0	0	25.16	0	0	0	0	0	0	0	0	0	0	0	0	0	0	0	0	0	0	0	0	0	0
0	0	2	128	80	82	0.6	24	1	87	0	97.9	0	0	0	0	0	0	0	0	0	0	0	0	0	0	0	32.9	0	0	0	0	0	0	0	0	0	1	0	0	0	0	0	1	1	1	0	0	0	0
0	0	2	147	88	91	0.6	15	1	97	0	98	0	0	0	0	0	0	0	1	0	0	0	0	1	0	0	33.85	0	0	0	0	0	0	0	0	0	0	0	0	0	0	0	0	0	0	0	0	0	0
0	0	4	132	84	72	0.5	18	1	99	0	98	0	0	0	0	0	0	0	0	1	0	0	0	0	0	0	24.36	0	0	0	0	0	0	0	0	0	0	0	0	0	0	0	0	0	0	0	0	0	0
0	0	2	82	61	90	1.1	16	1	97	0	97.4	1	1	0	0	0	0	0	0	0	0	0	0	0	0	0	27.19	0	1	0	0	0	0	0	0	0	0	0	0	0	0	0	0	0	0	0	0	0	0
0	1	2	146	97	107	0.7	24	1	96	0	98.2	0	0	0	0	0	0	0	1	0	0	0	0	0	0	0	44.78	0	0	0	0	0	0	0	1	0	0	0	0	0	0	0	0	0	1	0	0	0	0
0	1	2	151	88	100	0.7	18	1	93	0	98.1	0	0	0	0	0	0	0	0	0	0	0	0	0	0	0	32.28	0	0	0	0	0	0	0	0	0	0	0	0	0	0	0	0	1	0	0	0	0	0
0	1	2	145	90	128	0.9	16	1	94	0	98.3	0	0	1	0	0	0	0	0	0	0	1	0	0	0	0	30.38	0	0	0	0	0	0	0	0	0	0	0	0	0	0	0	0	0	0	0	0	0	0
0	1	3	145	61	72	0.5	18	1	96	0	97.8	0	0	0	0	0	0	0	0	0	0	0	0	0	0	0	25.85	0	0	0	0	0	0	0	1	0	1	0	0	0	0	0	0	0	0	0	0	0	1
0	0	2	130	89	98	0.8	22	1	97	0	98.3	0	0	0	0	0	0	0	0	0	0	0	0	0	0	0	26.09	0	0	0	0	0	0	0	0	0	0	0	0	0	1	0	0	0	0	0	0	0	0
0	0	2	154	87	72	0.5	18	1	98	0	97.7	0	0	0	0	0	0	0	1	0	0	0	0	0	0	0	30.3	0	0	0	0	0	0	0	0	0	0	0	0	0	0	0	0	0	0	0	0	0	0
0	0	2	141	89	96	0.7	18	1	96	0	98.3	0	0	0	0	0	0	0	0	0	0	0	0	0	0	0	30.34	0	0	0	0	0	0	0	0	0	0	0	0	0	1	0	0	0	1	0	0	0	0
0	0	2	136	86	70	0.5	16	1	98	0	97.9	0	0	0	0	0	0	0	0	1	0	0	0	0	0	0	41.26	0	0	0	0	0	0	0	0	0	0	0	0	0	0	0	0	1	0	0	0	0	0
0	1	2	137	77	76	0.6	22	1	90	0	98.6	0	0	0	0	0	0	0	0	0	0	1	0	0	0	0	19.34	0	0	1	1	0	0	0	1	1	1	0	0	1	0	0	0	1	1	0	0	0	0
0	0	2	165	69	112	0.7	18	1	95	0	98.3	0	0	0	1	0	0	0	0	1	0	0	0	0	0	0	22.63	0	0	0	0	0	0	0	0	0	1	0	0	0	0	0	1	0	0	0	0	1	1
0	0	2	124	86	100	0.8	18	1	99	0	97.3	0	0	0	0	0	0	1	1	0	0	0	0	0	0	0	20.04	0	0	1	0	0	0	0	0	0	1	0	0	0	0	0	0	0	0	0	0	0	0
0	0	2	170	87	90	0.5	18	1	98	0	97.2	0	0	0	0	0	0	0	0	1	0	0	1	0	0	0	21.4	0	0	0	0	0	0	0	0	0	0	0	0	0	0	0	1	1	1	0	0	0	0
0	0	2	149	81	75	0.5	16	1	99	0	98.1	0	0	0	0	0	0	0	1	0	0	0	0	0	0	0	23.11	0	0	0	0	0	0	0	0	0	0	0	0	0	0	0	1	0	0	0	0	0	0
0	1	2	173	64	79	0.5	18	1	98	0	98.2	0	0	0	0	0	0	0	0	1	0	1	0	0	0	0	17.7	0	0	0	0	0	0	0	1	0	0	0	0	0	0	0	1	0	0	0	0	0	0
0	0	2	145	83	78	0.5	18	1	97	0	97.8	0	0	0	0	0	0	0	0	0	0	0	1	1	0	0	32.5	0	0	0	0	0	0	0	0	0	0	0	0	0	0	0	0	0	1	0	0	0	0
0	0	2	105	67	91	0.9	24	1	98	0	97.6	0	0	0	0	0	0	0	1	0	0	0	0	0	0	0	28.79	0	0	0	1	0	0	0	0	0	0	0	0	0	1	0	0	0	0	0	0	0	0
0	1	2	156	91	133	0.9	20	1	100	0	97.9	0	0	0	0	0	0	0	1	0	0	0	0	0	1	0	34	0	0	0	0	0	0	0	0	0	0	0	0	0	0	0	0	0	0	0	0	0	0
0	1	2	150	90	83	0.6	21	1	95	0	98.2	0	0	0	0	0	0	0	1	1	0	0	0	0	0	0	30.79	0	0	0	0	0	0	0	0	0	0	0	0	0	0	0	0	0	0	0	0	0	0
0	0	2	153	94	113	0.7	18	1	95	0	97.3	0	0	0	0	0	0	0	0	0	0	0	0	0	0	0	27.06	0	0	1	0	0	0	0	0	0	0	0	0	0	0	0	0	0	0	0	0	0	0
0	1	2	167	90	89	0.5	18	1	93	0	97.3	0	0	0	0	0	0	0	0	1	0	0	0	0	0	0	49.61	0	0	0	0	0	0	0	0	0	1	0	0	0	1	0	0	0	0	0	0	0	0
0	0	2	140	71	82	0.6	24	1	89	0	98	0	0	0	0	0	0	0	0	0	0	0	0	0	0	0	24.73	0	0	0	0	0	1	1	1	0	1	0	0	0	0	0	0	0	0	0	0	1	0
0	0	1	125	80	88	0.7	18	1	100	0	98.3	0	0	0	0	0	0	0	1	0	0	0	0	0	0	0	35	0	0	0	0	0	0	1	0	0	0	0	0	0	0	0	0	0	0	0	0	0	0
0	0	2	133	91	104	0.8	22	1	95	0	99.3	0	0	0	0	0	0	0	0	0	0	0	0	0	0	0	34.22	0	0	0	0	0	0	0	0	0	0	0	0		0	0	0	0	0	0	0	0	0
0	1	2	141	90	120	0.9	18	1	97	0	98	0	0	0	0	0	0	0	0	0	0	0	0	0	0	0	23.46	0	0	0	0	0	0	0	0	0	0	0	0	0	0	0	0	0	0	0	0	0	1
0	0	2	140	97	131	0.9	18	1	97	0	97.1	0	0	0	0	0	0	0	0	1	0	0	0	0	0	0	24.06	0	0	0	0	0	1	0	0	0	0	0	0	0	0	0	0	0	0	0	0	1	1
0	1	2	148	93	84	0.6	22	1	96	0	98.8	0	0	0	0	0	0	0	0	0	0	0	0	0	1	0	41.15	0	0	0	0	0	0	0	0	0	0	0	0	0	0	0	0	0	0	0	0	0	0
0	1	1	150	87	110	0.7	20	1	98	0	98.8	0	0	0	0	0	0	0	0	1	0	0	0	0	0	0	43.22	0	0	1	0	1	0	0	0	0	0	0	0	0	0	0	1	1	0	0	0	0	0
0	1	2	119	82	153	1.3	18	1	97	0	98	0	0	0	0	0	0	0	0	0	0	0	0	0	0	0	25.66	1	0	0		0	0	0	0	0	0	1	0	0	0	0	0	0	0	0	0	0	1
0	0	2	120	69	87	0.7	26	1	92	0	98.6	0	0	0	0	0	0	0	0	1	0	0	0	0	0	0	23.34	1	0	0	0	0	0	0	0	0	0	0	0	0	0	0	0	0	0	0	0	0	1
0	0	2	94	65	94	1	16	1	96	0	97.9	0	0	0	0	0	0	0	1	0	0	0	0	0	0	0	38	0	0	0	0	0	0	0	0	0	0	0	0	0	0	1	0	0	1	0	1	0	0
0	0	2	154	98	97	0.6	16	1	94	0	97.6	0	0	0	0	0	0	0	0	0	0	0	0	0	0	0	38.16	0	0	0	1	0	0	0	0	0	0	0	0	0	0	0	1	0	0	0	0	0	0
0	0	2	140	73	68	0.5	18	1	98	0	98.6	0	0	0	0	0	0	0	0	0	0	0	0	0	0	0	37.36	0	0	0	0	0	0	0	0	0	0	0	0	0	1	0	0	0	0	0	0	0	0
0	0	2	132	61	88	0.7	18	1	98	0	98.2	0	0	0	0	0	0	0	1	0	0	0	0	0	0	0	25.15	0	0	0	0	0	0	0	0	0	0	0	0	0	0	0	0	0	0	0	0	0	0
1
0	1	2	113	73	110	1	18	1	96	0	97.3	0	0	0	0	0	0	0	0	1	0	0	0	0	0	0	26.6	0	0	0	0	0	0	0	0	0	0	1	0	0	0	0	0	0	0	0	0	0	0
0	1	2	118	74	90	0.8	18	1	98	0	98.1	0	0	0	0	0	0	0	0	0	0	0	0	0	0	0	21.93	0	0	0	0	0	0	0	0	0	0	0	0	0	0	0	0	0	0	0	0	0	0
0	1	2	180	101	69	0.4	20	1	97	0	96.7	0	0	0	0	0	0	0	0	0	0	0	0	0	0	0	18.24	0	0	0	0	0	0	0	0	0	0	0	0	0	0	0	0	0	0	0	0	0	0
0	0	2	157	118	128	0.8	20	1	91	0	98.7	0	0	0	0	0	0	0	1	1	0	0	0	0	0	0	37.24	0	0	1	0	0	0	0	0	0	0	0	0	0	1	0	0	0	0	0	0	0	0
0	1	2	99	77	100	1	23	1	98	0	97	0	1	0	0	0	0	0	0	1	0	1	0	0	0	0	33.26	0	0	0	0	0	0	0	0	0	1	0	0	0	1	0	0	0	0	0	0	0	0
0	1	997	127	96	123	1	30	1	58	0	98.9	0	0	0	0	0	0	0	0	0	0	0	0	0	0	0	26.58	1	0	0	0	0	0	0	0	0	0	0	0	0	0	0	0	0	0	0	0	0	0
0	1	2	104	81	84	0.8	20	1	100	0	98	0	0	0	0	0	0	0	1	0	1	0	0	0	0	0	68.87	0	0	0	0	0	1	0	0	0	1	0	0	0	0	0	0	0	0	0	0	0	0
0	0	2	154	87	88	0.6	18	1	99	0	98	0	0	0	0	0	0	0	0	1	0	0	0	0	0	0	25.55	0	0	0	0	0	0	0	0	0	0	0	0	0	0	0	0	0	0	0	0	0	0
0	0	2	120	86	113	0.9	26	1	98	0	98.8	0	0	0	0	0	0	0	0	0	0	0	0	0	0	0	36.26	1	0	1	0	0	0	0	0	0	1	0	0	0	0	0	0	0	0	0	0	0	1
0	0	2	128	79	108	0.8	16	1	98	0	97.9	0	0	0	0	0	0	0	0	0	0	0	0	0	0	0	25.71	0	0	1	0	0	0	0	0	0	0	0	0	0	0	0	0	0	0	0	0	0	0
0	1	2	110	63	79	0.7	16	1	97	0	97.8	0	0	1	0	0	0	0	0	0	0	0	0	0	0	0	21.88	0	0	0	0	0	0	0	0	1	0	0	0	0	0	0	0	0	0	0	0	0	0
0	1	2	131	100	120	0.9	20	1	100	0	97.2	0	0	0	0	0	0	0	0	0	0	0	0	0	1	0	38.96	0	0	1	0	0	0	0	0	0	1	0	0	0	0	0	0	0	0	0	0	0	0
0	0	2	94	39	85	0.9	18	1	96	0	98.3	0	1	0	0	0	0	0	1	0	0	0	0	0	0	0	19.5	0	0	0	1	0	0	1	1	0	0	0	1	0	0	1	0	1	0	0	0	0	0
0	1	2	123	74	110	0.9	16	1	95	0	99.4	0	0	0	0	0	0	0	0	0	0	1	0	0	0	0	28.7	0	0	0	0	0	0	0	0	1	1	0	0	0	0	0	0	0	0	0	0	0	0
0	1	1	161	100	108	0.7	19	1	97	0	97.9	0	0	1	0	0	0	0	0	1	0	0	0	0	0	0	46.98	1	0	1	0	0	0	0	0	0	1	0	0	0	1	0	0	0	0	0	0	0	0
1	0	1
0	0	2	119	66	114	1	20	1	92	0	99	0	0	0	0	0	0	0	0	0	0	0	0	0	0	1	31.46	1	0	0	0	0	0	1	0	0	0	0	1	0	0	0	0	0	0	0	0	0	0
0	1	2	159	114	100	0.6	24	1	90	0	97.9	0	0	0	0	0	0	0	0	0	0	0	0	0	1	0	52.59	0	0	0	0	0	0	1	0	0	0	0	0	0	0	0	0	0	0	0	0	0	0
0	1	888	123	86	104	0.8	16	1	96	0	99.1	0	0	0	0	0	0	0	0	0	0	0	0	0	0	0	42.29	0	0	0	0	0	0	0	0	0	0	0	0	0	0	0	0	0	1	0	0	0	0
0	0	2	129	73	93	0.7	22	1	94	0	98.6	0	0	0	0	0	0	0	0	0	0	0	0	0	0	0		0	0	0	0	0	0	0	0	0	0	0	1	0	0	0	0	0	0	0	0	0	0
0	0	2	160	82	96	0.6	28	1	93	0	97.7	0	0	0	0	0	0	0	0	0	0	0	0	0	0	0	22.98	0	0	0	0	0	0	0	0	0	0	0	0	0	0	0	0	0	0	0	0	0	0
0	1	2	158	89	101	0.6	20	1	92	0	98.1	0	0	0	0	0	0	0	0	0	0	0	0	0	0	0	52.97	0	0	0	0	0	0	0	0	0	0	0	0	0	0	0	0	0	0	0	0	0	0
1	0	2	116	74	79	0.7	18	1	94	0	97.9	0	0	0	0	0	0	0	0	0	0	0	0	0	0	0	27.86	0	0	0	0	0	0	0	0	0	0	0	0	0	0	0	0	0	0	0	0	0	0
0	0	2	163	95	89	0.5	26	1	93	0	98.1	0	0	0	0	0	0	0	0	1	0	0	0	0	0	0	33.38	0	0	0	0	0	0	0	0	0	0	0	0	0	0	0	0	0	0	0	0	0	1
0	1	2	103	58	107	1	20	1	91	0	97.2	0	0	0	0	0	0	0	1	0	0	0	0	0	0	0	22.58	0	0	0	0	0	0	0	0	0	0	0	0	0	0	0	0	0	0	0	0	0	0
0	0	2	157	90	56	0.4	16	1	97	0	98.4	0	0	0	1	0	0	0	0	0	0	0	0	0	0	0	27.31	0	0	0	0	0	0	0	0	0	0	0	0	0	0	0	0	0	0	0	0	0	0
1	1	4	139	85	141	1	16	1	88	0	102.9	0	0	0	0	0	0	0	0	0	0	0	0	0	0	0	19.62	0	0	0	0	0	0	0	0	0	0	0	0	0	0	0	0	0	0	0	0	0	1
0	1	2	106	75	114	1.1	16	1	96	0	98.6	0	0	0	0	0	0	0	0	0	0	0	0	0	0	0	21.5	0	0	0	0	0	0	0	0	0	0	0	0	0	0	0	0	0	0	0	0	0	0
0	0	2	155	107	145	0.9	20	1	93	1	97.7	0	0	0	0	0	0	0	0	1	0	0	0	0	0	0	26.64	0	1	0	1	0	0	1	0	0	0	0	0	0	1	0	0	0	0	0	0	0	0
1	0	2	108	72	106	1	18	1	96	0	97.2	0	0	0	0	0	0	0	0	0	0	0	0	0	0	0	21.45	0	0	0	0	0	0	0	0	0	1	0	0	0	0	0	0	0	0	0	0	0	1
0	1	2	140	95	92	0.7	21	1	94	0	97.9	0	0	0	0	0	0	0	1	0	0	0	0	0	0	0	45.51	0	0	0	0	0	0	0	0	0	0	0	1	0	0	0	0	0	1	0	0	0	0
0	1	2	100	65	85	0.9	20	1	92	0	98.1	0	1	1	1	0	0	0	0	0	0	0	0	0	1	0	28.66	0	0	0	0	0	0	0	0	0	0	0	0	0	0	0	0	0	0	0	0	0	0
1	0	2	157	94	117	0.7	17	1	94	0	99.3	0	0	1	0	0	0	0	0	0	0	0	0	0	0	0	26.54	0	0	0	0	0	0	0	0	0	0	0	0	0	0	0	0	0	0	0	0	0	0
0	0	1	131	82	74	0.6	20	1	98	0	97.3	0	0	0	0	0	0	0	0	0	0	0	0	0	0	0	28.69	0	0	0	0	0	0	1	1	0	0	0	0	1	0	0	0	0	0	0	0	0	0
0	0	2	125	70	105	0.8	33	1	93	1	95.9	1	1	0	1	0	0	0	0	0	0	0	0	0	0	0	32.84	0	0	0	0	0	0	0	0	0	0	1	0	0	0	0	1	0	0	0	0	0	0
0	1	2	71	49	122	1.7	16	0	96	0	98.4	0	0	0	0	0	0	0	0	0	0	0	0	0	0	0	23.81	0	0	1	0	0	1	0	0	0	0	1	0	0	0	0	0	0	0	0	0	0	0
0	0	2	140	91	124	0.9	16	1	88	0	99.5	0	0	0	0	0	0	0	0	0	0	0	0	1	0	0	27.21	1	0	0	1	0	0	1	0	0	1	0	0	0	0	0	0	0	0	0	0	0	0
0	0	2	87	59	110	1.3	32	1	85	1	97.3	0	1	0	0	0	1	1	1	0	0	1	0	0	0	1	21.37	1	1	0	0	0	0	0	0	0	1	0	0	0	0	0	0	0	0	0	0	0	0
0	0	2	144	100	112	0.8	18	1	91	0	98.8	0	0	0	0	0	0	0	1	0	0	0	0	0	0	0	38.58	0	0	0	0	0	0	0	0	0	0	0	0	0	0	0	0	0	0	0	0	0	0
1	0	2	121	60	79	0.7	17	1	97	0	97.2	0	0	0	0	0	0	0	0	0	0	0	0	0	0	0	23.34	0	0	0	0	0	0	0	1	0	0	0	0	0	0	0	0	0	0	0	0	0	0
1	0	2	153	106	122	0.8	22	1	87	0	98.4	0	0	0	0	0	0	0	0	0	0	0	0	0	0	0	31.31	0	0	0	0	0	0	0	0	0	0	0	0	0	0	0	0	0	0	0	0	0	0
1	1	2	123	55	81	0.7	17	1	98	0	97.3	0	0	0	0	0	0	0	0	0	0	0	0	0	0	0	36.09	0	0	0	0	0	0	0	0	0	0	0	0	0	0	0	0	0	0	0	0	0	0
1	0	2	95	70	56	0.6	12	1	93	0	99.5	0	0	0	1	0	0	0	0	1	0	0	0	0	0	0	24.74	0	0	0	0	0	0	0	0	0	0	0	0	0	0	0	0	0	0	0	0	0	1
1	1	2	121	71	81	0.7	16	1	95	0	99	0	0	0	0	0	0	0	1	0	0	0	1	1	0	0	36.72	0	0	0	0	0	0	0	0	0	0	0	0	0	0	0	0	0	0	0	0	0	0
1	0	2	110	73	105	1	18	1	94	0	98.1	0	0	0	0	0	0	0	0	0	0	0	0	0	0	0	24.45	0	0	0	0	0	0	0	0	0	0	0	0	0	0	0	0	0	1	0	0	0	0
1	1	2	116	75	60	0.5	20	1	97	0	98.2	0	0	0	0	0	0	0	1	0	0	1	1	0	0	0	37.28	0	0	0	0	0	0	0	0	0	0	0	0	0	0	0	0	0	0	0	0	0	0
0	1	2	109	79	106	1	16	1	97	0	97.9	0	1	1	0	0	1	0	0	1	0	0	0	0	0	0	36.84	0	0	0	0	0	0	0	0	0	0	0	0	0	0	0	1	0	0	0	0	0	0
0	0	2	129	73	70	0.5	18	1	96	0	97.5	0	0	0	0	0	0	0	0	0	0	0	0	0	0	0	26.09	0	0	0	0	0	0	0	0	0	0	0	1	0	0	0	0	0	0	0	0	0	0
1	1	997	151	104	99	0.7	20	1	93	0	97.7	0	0	0	1	0	0	0	1	0	0	0	0	1	0	0	37.8	0	0	0	0	0	0	0	0	0	0	0	0	0	0	0	0	0	0	0	0	0	0
1	1	2	95	47	99	1	18	1	88	0	98.6	0	0	0	1	0	0	0	0	1	0	1	0	0	0	0	27.22	0	0	0	0	1	0	0	0	0	0	0	0	0	0	0	1	0	0	0	0	0	0
0	0	2	160	88	125	0.8	20	1	91	0	99.3	0	0	0	0	0	0	0	1	0	0	0	0	0	0	0	33.79	0	0	0	0	0	0	0	0	0	0	0	0	0	0	0	0	0	0	0	0	0	0
1	0	1	171	101	95	0.6	18	1	94	0	97.9	0	0	0	0	0	0	0	1	0	0	0	0	0	0	0	31.92	0	0	0	0	0	0	0	0	0	0	0	0	0	1	0	0	0	0	0	0	0	0
0	0	2	122	69	123	1	30	1	96	1	97	0	0	0	0	0	0	0	0	0	0	0	1	0	0	0	33.27	0	0	0	0	0	0	0	0	0	0	0	0	0	0	0	0	0	0	0	0	0	0
0	1	2	162	108	80	0.5	17	1	98	0	98.1	0	0	0	0	0	0	0	0	0	0	0	0	0	0	0	36.64	0	0	0	0	0	0	0	0	0	0	0	0	0	0	0	0	0	0	0	0	0	0
0	0	2	146	82	117	0.8	21	1	73	0	97	0	0	0	0	0	0	0	0	0	0	0	0	0	0	0	46.32	0	0	0	0	0	0	0	0	0	0	0	0	0	1	0	0	0	0	0	0	0	0
0	0	2	101	61	78	0.8	20	1	82	0	98.2	0	0	0	0	0	0	0	0	0	0	0	0	1	0	1	40.51	0	0	0	0	0	0	1	0	0	0	0	0	0	0	0	1	0	1	0	0	0	0
0	1	2	126	68	82	0.7	21	1	93	0	98.1	0	1	1	0	0	0	0	1	1	0	0	0	0	0	0	20.59	0	0	0	1	0	0	0	1	1	0	0	1	0	0	0	0	0	0	0	0	0	0
1	1	2	129	69	82	0.6	16	1	88	0	98.4	0	0	0	0	0	0	0	1	0	0	1	0	1	1	0	47.65	0	0	0	0	0	0	0	0	0	1	0	1	0	0	0	0	0	0	0	0	1	0
1	1	2	161	99	111	0.7	24	1	93	0	97.9	0	0	0	0	0	0	0	0	0	0	0	0	0	0	0	47.26	0	0	0	0	0	0	0	0	0	0	0	0	0	0	0	0	0	0	0	0	0	0
1	1	2	121	84	66	0.5	16	1	91	1	96.8	1	0	0	0	0	0	0	0	0	0	0	1	0	0	1	47.05	0	0	0	0	0	0	0	0	0	1	0	0	0	0	0	0	0	0	0	0	0	0
0	1	2	130	77	90	0.7	14	1	100	0	98.4	0	0	0	0	0	0	0	0	0	0	0	1	0	0	0	20.7	0	0	0	0	0	0	0	0	0	0	0	0	0	0	0	0	0	0	0	0	0	0
0	0	2	192	106	110	0.6	20	1	92	0	98.4	0	0	1	0	0	0	0	0	0	0	0	0	0	0	0	28.85	0	0	0	0	0	0	1	0	0	0	0	0	0	0	0	0	0	0	0	0	0	0
0	1	2	180	95	71	0.4	24	1	95	0	96.8	0	0	0	0	0	0	0	1	0	0	0	0	0	0	0	37.71	0	0	0	0	0	0	0	0	0	1	0	0	0	0	0	0	0	0	0	0	0	0
0	1	2	104	71	72	0.7	10	1	100	0	97.3	0	1	1	1	0	1	0	1	1	0	1	0	1	1	0	38.8	0	0	0	0	0	0	0	0	0	0	1	0	0	0	0	0	0	0	0	0	0	0
1	1	2	66	38	103	1.6	14	1	95	0	95.5	1	0	0	0	0	0	0	0	0	0	1	0	0	0	0	25.45	1	0	0	1	0	0	0	0	0	0	0	0	0	0	0	0	0	1	0	0	0	0
1	0	2
0	0	888	118	84	93	0.8	24	1	96	0	98.6	0	0	0	0	0	0	0	1	1	0	1	0	0	0	0	28.98	0	0	0	0	0	0	0	0	0	0	0	0	0	0	0	0	0	0	0	0	0	0
0	1	2	105	77	114	1.1	24	1	92	0	97.9	0	0	0	0	0	0	0	0	1	0	0	0	0	0	0	27.49	0	0	0	0	0	0	0	0	0	0	0	0	0	0	0	0	0	0	0	0	0	0
0	1	2	134	83	128	1	18	1	95	0	97.7	0	0	0	0	0	0	0	1	1	0	1	0	0	0	1	45.54	0	1	0	0	0	0	0	1	0	1	0	0	0	1	0	0	0	0	0	0	0	0
0	0	2	101	70	69	0.7	15	1	92	0	98.6	0	0	0	0	0	0	0	0	0	0	0	0	0	0	0	25.78	0	0	0	0	0	0	0	0	1	0	0	0	0	0	0	0	0	0	0	0	0	0
1	0	2	121	86	101	0.8	13	1	93	0	98.1	0	1	0	0	0	0	0	1	0	0	0	0	0	0	1	29.86	0	0	0	1	0	0	0	0	0	0	0	1	0	0	0	0	0	1	0	0	0	0
0	0	2	141	98	83	0.6	15	1	93	0	97.7	0	0	0	0	0	0	0	0	0	0	0	0	0	0	0	30.3	0	0	0	0	0	0	0	0	0	0	0	0	0	0	0	0	0	0	0	0	0	0
1	0	2	166	51	113	0.7	20	1	97	0	98.1	0	0	0	0	0	0	0	0	0	0	0	0	0	0	0	24.07	0	0	0	0	0	0	0	0	1	1	0	0	0	1	0	0	0	0	0	0	0	0
0	0	2	114	73	96	0.8	18	1	90	0	98.4	0	0	0	0	0	0	0	0	0	0	0	0	0	0	0	25.02	0	0	0	0	0	0	0	0	0	1	1	0	0	0	0	0	0	0	0	0	0	0
0	1	2	92	64	74	0.8	15	1	93	0	97.9	0	0	0	0	0	0	0	0	1	0	0	0	0	0	0	22.64	0	0	0	0	0	0	0	0	0	0	0	0	0	0	0	0	0	0	0	0	0	1
1	1	2	139	104	113	0.8	18	1	94	0	98.2	0	0	0	0	0	0	0	0	0	0	0	0	0	0	0	38.69	0	0	0	0	0	0	0	0	0	0	0	0	0	0	0	0	0	0	0	0	0	0
1	1	2	104	61	104	1	20	1	95	0	98.4	0	1	0	0	0	0	0	1	0	0	0	0	0	0	0	36.69	1	0	0	0	0	0	0	0	0	0	0	0	0	0	0	0	0	0	0	0	0	1
0	0	2	123	84	71	0.6	22	1	95	0	98.6	0	1	0	0	0	0	0	0	0	0	0	0	0	0	0	24.87	0	0	0	0	0	0	0	0	0	0	0	0	0	0	0	0	0	0	0	0	0	0
1	1	2	137	85	71	0.5	14	1	93	0	98.4	0	0	1	0	0	0	0	1	1	0	1	0	0	0	0	23.59	0	0	0	0	0	0	0	1	0	0	0	0	0	0	0	0	0	0	0	0	0	0
1	1	2	118	60	100	0.8	38	1	95	1	99	0	0	0	0	0	0	0	0	0	0	0	0	0	0	0		0	0	0	0	0	0	0	0	0	0	0	0	0	0	0	0	0	0	0	0	0	0
0	0	2	114	57	99	0.9	48	1	98	1	97.2	0	0	0	0	0	0	0	1	0	0	0	0	0	0	0	31.8	0	0	0	0	0	0	0	1	0	0	0	0	0	0	0	0	0	0	0	0	0	1
1	0	2	157	85	106	0.7	20	1	94	0	99.9	0	0	0	0	0	0	0	0	0	0	0		0	0	0	44.89	0	0	0	0	0	0	0	0	0	1	0	0	0	0	0	0	0	0	0	0	0	0
1	0	2	141	75	83	0.6	14	1	98	0	97.9	0	0	0	0	0	0	0	1	0	0	0	0	0	0	0		0	0	0	0	0	0	0	0	0	0	0	0	0	0	0	0	0	0	0	0	0	0
0	0	2	123	83	89	0.7	18	1	93	0	97.2	0	0	0	0	0	0	0	0	0	0	0	0	0	0	0	51.1	0	0	0	0	0	0	0	0	0	1	0	0	0	0	0	0	0	0	0	0	0	0
1	0	2	125	72	78	0.6	14	1	93	0	98.1	0	0	0	0	0	0	0	1	0	0	0	0	0	0	0	32.43	0	0	0	0	0	0	0	0	0	0	0	0	0	0	0	0	0	0	0	0	0	0
1	0	2	142	95	123	0.9	39	1	93	1	97.3	0	0	1	0	0	0	0	0	0	0	0	1	0	0	0	34.36	0	0	0	0	0	0	0	0	0	0	0	0	0	0	0	0	0	0	0	0	0	0
0	1	2	98	75	116	1.2	16	1	96	0	99.1	0	0	0	0	0	0	0	1	0	0	0	0	1	0	0	31.04	0	0	0	0	0	0	0	0	0	0	0	0	0	0	0	0	0	1	0	0	0	0
0	0	2	153	91	126	0.8	24	0	93	0	98.2	0	0	0	0	0	0	0	0	0	0	0	0	0	0	0	45.14	0	0	0	0	0	0	0	0	0	0	0	0	0	0	0	0	0	0	0	0	0	0
1	0	2	128	85	85	0.7	16	1	96	0	99.1	0	1	1	0	0	0	0	1	0	0	0	0	0	0	0	26.66	0	0	0	0	0	0	0	0	0	0	0	0	0	0	0	0	0	0	0	0	0	0
1	0	2	97	74				1					0	0	0	0	0	0	0	0	0	0	1	0	0	0	41.5	0	0	0	0	0	0	0	0	0	0	0	0	0	0	0	0	0	0	0	0	0	0
1	0	2	122	82	56	0.5	15	1	94	0	97.7	0	0	0	0	0	0	0	0	0	0	0	0	0	0	0	23.15	0	0	0	0	0	0	0	0	0	0	0	0	0	0	0	0	0	0	0	0	0	0
1	1	2	129	81	65	0.5	18	1	94	0	97.5	0	1	0	1	0	1	0	1	1	0	1	0	0	0	0	39.46	0	0	0	0	0	0	0	1	0	0	0	0	0	1	0	0	0	0	0	0	0	0
0	0	2	101	63	97	1	16	1	100	0	98.6	0	0	0	0	0	0	0	0	0	0	0	0	0	0	1	30.02	0	0	1	0	0	0	0	0	0	0	0	0	0	0	0	0	0	0	0	0	0	0
0	1	2	90	62	105	1.2	18	1	92	0	98.6	0	1	0	0	0	0	0	0	0	0	0	0	0	0	0	34.08	0	0	0	0	0	0	0	0	0	0	0	0	0	0	1	0	0	0	0	0	0	0
0	0	2	117	79	83	0.7	17	1	80	0		0	1	0	1	0	0	1	1	1	0	0	0	1	0	1		0	0	0	0	0	0	0	0	0	1	0	0	0	0	0	0	0	0	0	0	0	0
0	1	888	117	62	82	0.7	15	1	95	0	96.2	1	1	1	0	0	0	0	0	1	0	1	0	1	0	0	29.67	0	0	0	0	0	0	0	1	0	0	0	0	0	0	0	0	0	0	0	0	0	0
0	1	888	127	77	78	0.6	26	1	94	0	99	0	0	0	0	0	0	0	0	0	0	0	0	0	0	0	35.21	0	0	0	0	0	0	0	0	0	0	0	0	0	0	0	0	0	0	0	0	0	0
0	0	2	140	85	102	0.7	28	1	90	0	97	0	0	0	0	0	0	0	1	0	0	0	0	0	0	0	36.54	0	0	0	0	0	0	0	0	0	0	0	0	0	0	0	0	0	0	0	0	0	0
0	1	2	91	54	105	1.2	18	1	92	0	96.8	0	0	0	0	0	0	0	0	0	0	0	0	0	0	0	26.19	0	0	0	0	0	0	0	0	0	0	0	0	0	0	0	0	0	0	0	0	0	0
0	0	2	132	81	107	0.8	17	1	97	0	96.4	1	0	0	0	0	0	0	1	0	0	0	1	0	0	0	29.62	0	0	0	0	0	0	0	0	0	0	0	0	0	0	0	0	0	0	0	0	0	0
1	0	2	124	79	72	0.6	18	1	98	0	98.2	0	0	0	0	0	0	0	0	0	0	0	0	0	0	0	26.26	0	0	0	0	0	0	0	0	0	0	0	0	0	0	0	0	0	0	0	0	0	0
1	1	2	74	42	113	1.5	16	1	87	0	98.1	0	0	0	0	0	0	1	0	1	0	0	0	0	0	0	26.9	0	0	0	0	0	0	0	1	0	0	1	0	0	0	0	1	0	0	0	0	0	0
1	1	5	130	79	67	0.5	16	1	96	0	98.4	0	0	0	0	0	0	0	0	0	0	0	0	0	0	0	32.45	0	0	0	0	0	0	0	0	0	0	0	0	0	0	0	0	0	0	0	0	0	1
0	1	2	193	111	91	0.5	21	1	95	0	98.4	0	0	0	0	0	0	0	0	0	0	1	0	0	0	0	37.48	0	0	0	0	0	0	0	0	0	0	0	0	1	0	0	0	0	0	0	0	0	0
1	1	2	129	53	96	0.7	34	1	97	1	98.8	0	0	0	0	0	0	0	0	1	0	1	1	0	0	0	48.65	0	0	0	0	0	0	0	0	0	0	0	0	0	0	0	0	0	0	0	0	0	0
0	0	2	118	69	119	1	14	1	91	0	97.5	0	0	1	0	0	0	0	0	0	0	0	1	0	0	0	31.43	0	1	0	0	0	0	0	0	0	0	0	0	0	0	0	0	0	0	0	0	0	0
1	0	2	133	75	92	0.7	17	1	93	0	98.4	0	0	0	0	0	0	0	0	0	0	0	0	0	0	0	27.32	0	0	0	0	0	0	0	1	0	0	0	0	0	0	0	0	0	0	0	0	0	0
1	0	2	165	101	52	0.3	13	1	95	0	98.1	0	0	0	1	0	0	0	0	0	0	0	0	0	0	0	37.52	0	0	0	0	0	0	0	0	0	0	0	0	0	0	0	0	0	0	0	0	0	0
0	0	2	138	88	90	0.7	15	1	76	0	97.7	0	1	1	1	1	0	1	0	1	0	1	0	0	0	0	31.64	0	0	0	0	0	0	1	0	0	1	0	0	0	0	0	0	0	1	0	0	0	0
0	0	2	136	108	73	0.5	13	1	97	0	96.4	1	0	1	0	0	0	0	0	0	0	0	0	0	0	0	41.93	0	0	0	0	1	0	0	0	0	0	0	0	0	0	0	1	0	0	0	0	0	0
1	1	2	147	76	70	0.5	17	1	95	0	97.7	0	1	0	0	0	0	0	0	0	0	0	0	0	0	0	22.7	0	0	0	0	0	0	0	0	1	0	0	0	0	0	0	0	0	1	0	0	0	0
0	1	2	153	95	74	0.5	24	1	92	0	97	0	0	0	0	0	0	0	1	0	0	0	0	0	0	0	33.14	0	0	0	0	0	0	0	0	0	0	0	0	0	0	0	0	0	0	0	0	0	0
0	0	2	160	83	68	0.4	18	1	90	0	98.6	0	0	0	0	0	0	0	1	0	0	0	0	0	0	0	33.15	0	0	0	0	0	0	0	0	0	0	0	0	0	0	0	0	0	0	0	0	0	0
1	0	2	142	103	104	0.7	19	1	100	0	97.2	0	0	0	0	0	0	0	0	1	0	0	0	0	0	1	38.25	1	0	0	0	0	0	0	0	0	0	0	0	0	0	0	0	0	0	0	0	0	0
0	1	2	169	100	77	0.5	16	1	98	0	98.8	0	0	0	0	0	0	0	0	0	0	0	0	0	0	0	43.93	0	0	0	0	0	0	0	0	0	0	0	0	0	0	0	0	0	0	0	0	0	0
0	1	2	157	73	63	0.4	21	1	95	0	97.3	0	1	1	1	0	0	0	0	0	0	0	0	0	0	1	21.38	0	0	0	0	0	0	0	1	0	0	0	0	0	0	0	0	0	0	0	0	0	0
0	1	2	110	68	102	0.9	20	1	97	0	97.2	0	0	0	0	0	0	0	0	0	0	0	0	0	0	0	27.61	0	0	0	0	0	0	0	0	0	0	0	0	0	0	0	0	0	0	0	0	0	0
0	0	2	150	85	123	0.8	28	0	95	0	99.9	0	0	0	0	0	0	0	0	0	0	0	0	0	0	0	26.78	0	0	0	0	0	0	0	0	0	0	0	0	0	0	0	0	0	0	0	0	0	0
0	1	2	149	75	94	0.6	11	0	97	0	98.6	0	0	0	1	0	0	0	1	0	0	0	1	0	0	0	30.85	0	0	0	0	0	0	0	0	0	0	0	0	0	0	0	0	0	0	0	0	0	0
0	1	2	136	70	80	0.6	16	1	98	0	97.5	0	1	1	0	0	0	0	1	1	0	0	0	0	0	1	24.88	0	0	0	0	0	0	0	0	0	0	0	0	0	0	0	0	0	0	0	0	0	0
0	0	2	146	102	114	0.8	22	1	87	0	99.5	0	0	0	0	0	0	0	1	0	0	0	0	0	0	0	36.89	0	0	0	0	0	0	0	0	0	0	0	0	0	0	0	0	0	0	0	0	0	0
0	1	2	165	108	116	0.7	18	1	86	1	98.4	0	0	1	0	0	0	0	1	0	0	0	0	1	0	0	30.51	0	0	0	0	0	0	0	0	0	0	0	0	0	0	0	0	0	0	0	0	0	0
0	0	2	129	62	62	0.5	19	0	98	0	97.9	0	0	0	0	0	0	0	0	0	0	0	0	0	0	0	32.66	1	1	0	0	0	0	0	0	0	0	0	1	0	0	0	0	0	1	0	0	0	0
0	0	2	121	84	97	0.8	16	1	96	0	97	0	0	0	0	0	0	1	0	1	0	1	0	0	0	0	27.26	0	0	0	0	0	0	0	0	0	0	0	0	0	0	0	0	0	0	0	0	0	0
0	1	2	158	75	83	0.5	20	1	91	0	97.5	0	0	0	0	0	0	0	0	0	0	0	0	0	0	0	23.53	0	0	0	0	0	0	0	0	0	0	0	0	0	0	0	0	0	0	0	0	0	1
0	1	3	150	70	110	0.7	22	1	94	0	96.8	0	0	0	0	0	0	0	0	0	0	0	0	0	0	0	38.74	0	0	0	0	0	0	0	0	0	0	0	0	0	0	0	0	0	0	0	0	0	0
0	1	2	106	54	80	0.8	19	1	95	0	99.1	0	0	0	1	0	0	0	0	0	0	0	0	0	0	0	21.9	0	1		0	0	0	0	0	1	0	0	0	0	0	0	0	0	0	0	0	0	0
0	1	2	141	103	95	0.7	20	1	96	0	95.5	1	0	0	1	0	0	0	1	0	0	0	0	0	0	0	30.79	0	0	0	0	0	0	0	0	0	1	0	0	0	0	0	0	0	1	0	0	0	0
0	1	2	148	95	98	0.7	34	1	99	1	98.2	0	0	0	0	0	0	0	0	0	0	0	0	0	1	0	20.67	0	0	0	0	0	0	0	0	0	0	0	1	0	0	0	0	0	0	0	0	0	0
0	0	2	138	88	92	0.7	16	1	93	0	96.4	1	1	0	0	0	0	0	0	0	0	0	0	0	0	0	20.8	0	0	0	0	0	0	0	0	0	0	0	0	0	0	0	0	0	0	0	0	0	1
0	0	2	148	83	108	0.7	20	1	97	0	96.8	0	0	0	0	0	0	0	0	0	0	0	0	0	0	0	34.61	0	0	0	0	0	0	0	0	0	0	0	0	0	1	0	0	0	0	0	0	0	0
0	1	2	129	90	93	0.7	34	1	88	1	97.7	0	0	0	0	0	0	0	0	0	0	0	0	0	0	0	30.12	0	0	0	0	0	0	0	0	1	0	0	0	0	1	0	0	0	0	0	0	0	1
0	1	2	125	49	106	0.8	14	1	94	0	97	0	0	0	0	0	0	0	0	1	0	0	0	0	0	0	33.43	0	1	0	0	0	0	0	0	0	0	0	1	0	0	0	0	0	1	0	0	0	1
0	1	888	121	73	64	0.5	16	1	100	0	96.6	1	0	0	0	0	0	0	0	0	0	0	0	0	1	0	33.91	0	0	0	0	0	0	0	0	0	0	0	0	0	0	0	0	0	0	0	0	0	0
0	1	2	147	110	43	0.3	13	1	96	0	96.8	0	0	0	0	0	0	0	0	1	0	0	0	0	0	0	36.81	0	0	0	0	0	0	0	0	0	0	0	0	0	0	0	1	0	0	0	0	0	0
0	0	2	178	92	100	0.6	18	1	98	0	97.7	0	0	0	0	0	0	0	0	0	0	1	1	0	0	0	22.8	0	0	0	0	0	0	1	0	0	0	0	0	0	0	0	0	0	0	1	0	0	0
0	1	2	116	49	93	0.8	20	1	98	0	99.1	0	0	0	0	0	0	0	0	0	0	0	1	0	0	0	24.4	0	0	0	0	0	0	0	0	0	0	0	0	0	0	0	0	0	0	0	0	0	1
0	1	2	140	88	92	0.7	16	1	99	0	98.5	0	0	0	0	0	0	0	0	1	0	0	0	0	0	0	39	0	0	0	0	0	0	0	0	0	0	1	0	0	0	0	0	0	1	0	0	0	0
0	0	2	116	74	103	0.9	19	1	95	0	97.4	0	0	0	0	0	0	0	0	0	0	0	0	0	0	0	34.3	0	0	0	0	0	0	0	1	0	0	0	0	0	0	0	0	0	0	0	0	0	0
0	0	2	130	76	109	0.8	18	1	96	0	97.8	0	0	0	0	0	0	0	1	0	0	0	0	0	0	0	31.9	0	0	0	0	0	0	0	0	0	1	1	0	0	1	0	0	1	0	0	0	0	0
0	1	2	118	75	101	0.9	20	0	100	0	98.3	0	0	0	0	0	0	0	1	1	0	0	1	0	0	0	32.3	0	0	0	0	0	0	0	1	0	1	0	0	0	1	0	1	0	0	0	0	0	0
0	1	2	201	96	124	0.6	20	1	94	0	97.6	0	0	0	0	0	0	0	0	0	0	0	0	0	0	0	22.8	0	0	0	0	0	0	0	0	0	0	0	0	0	0	0	0	0	0	0	0	0	0
0	1	2	145	67	97	0.7	21	1	100	0			0	0	0	0	0	0	1	1	0	1	0	0	0	0	26	0	0	0	0	0	0	0	0	0	1	0	0	0	0	0	1	0	0	0	0	0	0
0	0	2	124	78	88	0.7	16	1	93	0	97.5	0	0	0	0	0	0	0	0	1	0	0	0	0	0	0	26.1	1	0	0	0	0	0	0	0	0	0	0	0	0	1	0	0	0	0	0	0	0	1
0	0	2	142	86	118	0.8	26	1	84	0	97.4	0	0	0	0	0	0	0	0	0	0	0	1	0	0	0	26.2	0	0	0	0	0	0	0	0	0	0	0	0	0	0	0	0	0	0	0	0	0	0
0	1	1	108	99	99	0.9	20	1	98	0	98.2	0	0	1	0	1	0	0	0	0	0	1	1	0	0	0	29.8	0	0	0	0	0	0	0	0	0	0	0	0	0	0	0	0	0	0	0	0	0	0
0	0	2	113	87	121	1.1	20	1	96	0	98.4	0	0	0	0	0	0	0	0	1		0	0	0	0	0	23	1	0	0	0	0	0	0	0	0	0	0	0	0	0	0	1	0	0	0	0	0	0
0	0	2	126	75	92	0.7	16	1	91	0	99.3	0	0	0	0	0	0	0	0	0	0	0	0	0	0	0	20.7	0	0	0	0	0	0	0	0	0	1	0	0	0	0	0	0	0	0	0	0	0	1
0	0	2	104	78	98	0.9	22	1	88	0	97.7	0	0	1	0	0	0	0	0	1	0	0	0	0	0	0	21.6	0	0	0	0	0	0	0	0	0	1	0	0	0	0	0	0	0	0	0	0	0	0
0	0	2	127	71	65	0.5	18	1	94	0	97.3	0	0	0	0	0	0	0	0	0	0	0	0	0	0	0	19.6	0	0	1	0	0	0	0	0	0	0	0	0	0	0	0	0	0	0	0	0	0	0
0	0	2	138	80	100	0.7	18	1	94	0	98	0	0	0	0	0	0	0	0	0	0	0	0	0	0	0	28.3	0	0	0	0	0	0	0	1	0	0	0	0	0	0	0	0	0	0	0	0	0	0
0	0	2	134	81	88	0.7	17	1	94	0	98.9	0	0	0	0	0	0	0	0	1	0	0	0	0	0	0	22.3	0	0	0	0	0	1	0	0	0	0	0	0	0	0	0	0	0	0	0	0	0	0
1	1	2
0	1	1	149	103	109	0.7	26	1	96	0	97.6	0	0	0	0	0	0	0	1	0	0	0	0	0	0	0	48.3	0	0	0	0	0	0	0	0	0	0	0	0	0	0	0	0	0	0	0	0	0	0
1	0	2
0	1	1	145	95	94	0.6	20	1	100	0	99.2	0	0	0	0	0	0	0	1	1	0	0	0	0	0	0	28	0	0	0	0	1	1	0	0	0	1	0	1	0	0	0	1	0	0	0	0	0	0
0	1	2	123	75	115	0.9	18	1	100	0	97.4	0	0	0	0	0	0	0	1	1	0	0	0	0	0	0	24.4	0	0	0	0	0	0	0	0	0	0	0	0	0	0	0	0	0	0	0	0	0	0
0	0	2	105	61	120	1.1	17	1	95	0	98.6	0	0	0	0	0	0	0	0	0	0	0	0	0	0	0	17.7	0	0	0	0	0	0	0	0	0	1	0	0	0	0	0	0	0	0	0	0	0	1
0	1	2	126	80	121	1	27	1	92	0	98.2	0	0	0	0	0	0	0	0	0	0	0	0	0	0	0	22	0	0	0	0	0	0	0	0	0	0	0	0	0	0	0	0	0	0	0	0	0	1
0	1	2	184	92	103	0.6	17	1	98	0	99.3	0	0	0	0	0	0	0	1	0	0	1	0	0	0	0	36	0	0	0	0	0	0	0	1	0	1	0	0	0	0	0	0	0	0	0	0	0	0
0	0	2	97	64	76	0.8	12	1	94	0	97.6	0	1	0	0	0	0	0	0	1	0	1	0	0	0	0		0	0	0	0	0	0	0	0	0	0	0	0	0	0	0	0	0	0	0	0	0	0
0	0	2	119	86	114	1	38	1	79	1	97	0	0	0	0	0	0	0	0	0	0	0	0	0	0	0	42.6	0	0	0	0	0	0	0	0	0	0	0	0	0	0	0	0	0	0	0	0	0	0
0	0	1	136	79	123	0.9	20	1	100	0	99.3	0	0	0	0	0	0	0	0	1	0	1	0	0	0	0	24.3	0	0	0	0	0	0	0	0	0	0	0	0	0	0	0	0	0	0	0	0	0	0
0	0	2	136	78	109	0.8	18	1	100	0	99.7	0	0	0	0	0	0	0	0	1	0	0	0	0	0	0	30	0	0	0	0	0	0	0	0	0	0	0	0	0	0	0	0	0	1	0	0	0	0
0	1	2	104	78	85	0.8	15	1	99	0	97.6	0	0	0	0	0	0	0	1	1	0	0	0	0	0	0	21.6	0	0	0	0	0	0	0	0	0	0	0	0	0	0	0	0	0	0	0	0	0	0
0	1	2	119	78	105	0.9	24	1	100	0	97.4	0	0	0	0	0	0	0	1	1	0	0	0	0	0	0	20	0	0	0	0	1	0	1	0	0	0	0	1	0	0	0	0	1	0	0	0	0	0
0	1	1	126	77	104	0.8	18	1	100	0	98	0	0	0	0	0	0	0	0	0	0	0	0	0	0	1	22.5	0	0	0	0	0	0	0	0	0	0	0	0	0	0	0	0	0	0	0	0	0	0
0	1	2	134	90	69	0.5	18	1	100	0	98.5	0	0	0	0	0	0	0	0	1	1	0	0	0	0	0	23.2	0	0	0	0	0	0	0	0	0	0	0	0	0	0	0	0	0	0	0	0	0	0
0	1	1	141	103	85	0.6	24	1	81	0	97.6	0	0	0	0	0	0	0	1	1	0	0	0	0	0	0	26.8	0	0	0	0	0	0	0	0	0	1	0	0	0	0	0	0	0	0	0	0	0	0
0	1	2	137	64	71	0.5	17	1	99	0	97.8	0	0	0	0	0	0	0	0	0	0	0	0	0	0	0	26.6	0	0	0	0	0	0	0	0	0	0	0	0	0	0	0	0	0	0	0	0	0	0
0	0	2	111	76	116	1	18	1	100	0	98.4	0	0	0	0	0	0	0	0	1	0	1	0	0	0	0	21.7	0	0	0	0	0	0	0	0	0	0	0	0	0	0	0	0	0	0	0	1	0	1
0	0	1	128	85	73	0.6	16	1	96	0	97.7	0	0	0	0	0	0	0	0	1	0	0	0	0	0	0	23.7	0	0	0	0	0	0	1	0	1	0	0	0	1	0	0	0	0	0	0	0	0	0
0	0	2	143	90	104	0.7	26	1	94	0	98.6	0	0	0	0	0	0	0	1	1	0	0	0	0	0	0	23.4	0	0	0		0	0	0	0	0	1	0	0	0	0	0	0	0	0	0	0	0	1
0	0	2	116	65	97	0.8	18	1	90	0	100.9	0	0	0	0	0	0	0	0	1	0	1	0	0	0	0	19.8	0	0	0	0	0	0	0	0	1	0	0	0	0	0	0	0	0	0	0	0	0	0
0	0	2	164	77	77	0.5	24	1	95	0	97.6	0	0	0	0	0	0	0	0	0		0	0	0	0	0	34.2	0	0	0	0	1	0	0	0	0	0	0	0	0	0	0	1	1	0	0	0	0	0
1	1	1
0	1	2	117	74	137	1.2	28	1	100	1	98.8	0	0	0	0	0	0	0	0	1	1	0	0	0	0	0	23.3	0	0	0	0	0	0	0	0	0	0	0	0	0	0	0	0	0	0	0	0	0	0
0	0	2	97	74	96	1	20	1	93	0	97.9	0	0	0	0	0	0	0	0	0	0	0	0	0	0	0	26.6	0	0	0	0	0	0	0	0	0	1	0	0	0	0	0	0	0	0	0	0	0	0
0	1	2	143	90	120	0.8	18	1	98	0	97.8	0	0	0	0	0	0	0	0	1	0	0	1	0	0	0	28.6	0	0	0	0	0	0	0	0	0	0	0	0	0	0	0	0	0	0	0	0	0	0
0	1	2	138	83	92	0.7	19	1	93	0	99.3	0	0	0	0	0	0	0	0	1	0	0	0	0	0	0	28.3	0	0	0	0	0	0	0	0	0	0	0	0	0	0	0	0	0	1	0	0	0	0
1	1	2	117	75	90	0.8	20	1	100	0	98.3	0	0	0	0	0	0	0	0	1	0	0	1	0	0	0		0		0	0	0	0	1	0	0	0	0	0	0	0	0	0	0	0	0	0	0	0
0	0	2	83	54	129	1.6	22	1	92	0	98	0	1	0	0	0	0	0	0	0	0	0	0	0	0	0	20.9	0	0	0	0	0	0	0	0	0	0	0	0	0	0	0	0	0	0	0	0	0	1
0	1	2	141	106	114	0.8	20	1	98	0	98.4	0	0	0	0	0	0	0	0	0	0	0	0	0	0	0	30.9	0	0	0	0	0	0	0	0	0	0	0	0	0	0	0	0	0	0	0	0	0	0
0	0	888	133	70	106	0.8	16	1	100	0	99.2	0	0	0	0	0	0	0	0	1	0	0	0	1	0	0	23.7	0	0	0	0	0	0	0	0	0	0	0	0	0	0	0	0	0	0	0	0	0	0
0	1	2	99	76	122	1.2	22	1	95	0	98.2	0	0	0	0	0	0	0	0	1	0	0	0	0	0	0	20.7	0	0	0	0	0	0	0	0	0	0	0	0	0	0	0	0	0	0	0	0	0	1
0	0	1	107	63	168	1.6	32	1	100	1	97.8	0	0	0	0	1	0	0	0	1	0	0	0	0	0	0	27.7	0	0	0	0	1	0	0	1	0	0	0	0	0	0	0	0	0	0	0	0	0	0
0	0	2	144	89	170	1.2	18	1	99	0	97.9	0	0	0	0	0	0	0	1	0	0	0	0	0	0	0	28.1	0	0	0	0	0	0	0	0	0	0	0	0	0	0	0	0	0	0	0	0	0	1
0	1	1	174	102	83	0.5	16	1	99	0	98.4	0	0	0	0	0	0	0	0	0	0	0	0	0	0	0	26.6	0	0	0	0	0	0	0	0	0	0	0	0	0	0	0	0	0	0	0	0	0	0
0	0	2	87	57	133	1.5	30	1	88	0	97.1	0	0	0	0	0	0	0	0	1	0	0	0	0	0	0	31.2	1	0	0	0	0	0	0	0	0	0	0	0	0	1	0	0	0	0	0	0	0	0
0	0	1	155	122	153	1	34	1		1	101.3	0	0	0	0	0	0	0	0	1	0	0	0	0	0	0	27.5	1	0	0	0	0	0	0	0	0	0	0	0	0	1	0	0	0	1	0	0	1	0
0	1	2	121	88	133	1.1	26	1	97	0	97.5	0	0	0	0	0	0	0	0	0	0	0	0	0	0	0	35.5	0	0	0	0	0	0	0	0	0	0	0	0	0	1	0	0	0	0	0	0	0	1
0	0	2	166	108	53	0.3	18	1	97	0	97.8	0	0	0	0	0	0	0	1	0	0	0	1	0	0	0	33.1	0	0	0		0	0	0	0	0	0	0	0	0	1	0	0	0	0	0	0	0	0
0	1	2	151	105	78	0.5	18	1	94	0			0	0	0	0	0	0	0	1	0	0	0	0	0	0	34.6	0	0	0	0	0	0	0	0	0	0	0	0	0	0	0	0	0	0	0	0	0	1
0	1	1	116	76	98	0.8	21	1	96	0			0	0	0	0	0	0	0	1	0	0	0	0	0	0	34.7	0	0	0	0	0	1	0	0	0	0	0	0	0	0	0	0	0	0	0	0	1	0
0	1	2	138	95	90	0.7	26	1	99	0	97.3	0	0	0	0	0	0	0	0	1	0	0	1	0	0	1	36.3	0	0	1	0	0	0	0	0	0	0	0	0	0	0	0	0	0	0	1	0	0	0
0	1	2	170	97	118	0.7	30	1	99	0	97	0	0	0	0	0	0	0	0	1	0	1	0	0	0	0	25.1	0	0	1	0	0	0	0	0	0	0	0	0	0	0	0	0	0	0	0	1	1	1
0	0	2	151	92	83	0.5	16	1	98	0	98.1	0	0	0	0	0	0	0	1	1	0	0	0	0	0	0	27.1	0	0	0	0	0	0	0	0	0	0	0	1	0	0	0	0	0	0	1	0	0	0
0	0	2	110	72	96	0.9	12	1	97	0	98.6	0	0	0	0	0	0	0	0	1	0	0	0	0	0	0	26	0	0	0	0	0	0	0	0	0	0	0	0	0	0	0	0	0	0	0	0	0	0
0	1	2	146	76	104	0.7	16	1	97	0	98	0	0	0	0	0	0	0	0	1	0	0	0	0	0	0	19.5	0	0	0	0	0	0	0	0	0	1	0	0	0	0	0	0	0	0	0	0	0	1
0	1	2	193	83	93	0.5	20	1	97	0	97.7	0	0	0	0	0	0	0	0	0	0	0	0	0	0	0	31.3	0	0	0	0	0	0	0	0	0	0	0	0	0	1	0	0	0	0	0	0	0	0
0	1	2	141	93	127	0.9	23	0	100	0			0	0	1	1	0	0	1	0	0	0	0	0	0	0	26.4	0	0	0	0	0	0	0	0	0	1	0	0	0	0	0	0	0	1	0	0	0	0
0	0	2	124	75	123	1	35	1	84	1			1	0	0	0	0	0	0	0	0	0	0	0	0	0	26.4	0	0	0	0	0	0	0	0	0	0	0	0	0	1	0	0	0	0	0	0	0	0
0	1	1	130	118	118	0.9	30	1	93	0			0	0	0	0	0	0	1	0	0	0	0	0	0	0	32.2	0	0	0	0	1	0	0	0	0	1	0	0	0	0	0	1	0	0	0	0	0	0
0	0	2	138	76	122	0.9	26	1	94	0	97.5	0	0	0	0	0	0	0	0	1	0	0	0	0	0	0	39.5	0	0	0	0	0	0	0	0	0	0	0	0	0	0	0	0	0	0	0	0	0	0
0	1	1	74	54	89	1.2	14	1		0			1	0	0	0	0	0	1	1	0	0	0	1	0	1	16.1	1	0	0	0	1	0	0	1	0	0	0	0	0	0	0	1	0	0	0	0	0	0
0	0	2	132	80	108	0.8	24	1	89	0	97.8	0	0	0	0	0	0	0	0	1	0	0	0	0	0	0	29.7	0	0	0	0	0	0	0	0	0	1	0	0	0	0	0	0	0	0	0	0	0	0
1	0	2
0	1	2	158	81	69	0.4	16	1	99	0	97.6	0	0	0	0	0	0	0	1	1	0	0	0	0	0	0	40.2	0	0	0	0	0	0	0	0	0	0	0	0	0	0	0	0	0	0	0	0	0	0
0	1	2	122	44	126	1	18	1	99	0	98	0	0	0	0	0	0	0	0	1	0	0	0	0	1	0	32.3	0	0	0	0	0	0	0	0	0	0	0	0	0	0	0	0	0	0	0	0	0	0
0	0	2	120	76	119	1	18	1	90	0	97.5	0	0	0	0	0	0	0	0	0	0	0	0	0	0	0	49.2	0	0	0	0	0	0	0	0	0	0	0	0	0	0	0	0	0	0	0	0	0	0
0	0	2	181	96	103	0.6	17	1	86	0			0	0	0	0	0	0	0	1	0	0	0	0	0	0	28.7	0	0	0	0	0	0	0	0	0	1	0	0	0	0	0	0	0	0	0	0	0	1
0	1	2	136	99	102	0.8	20	1	99	0	97.8	0	0	0	0	0	0	0	1	0	0	0	0	1	0	1	33.3	0	0	0	0	0	0	0	0	0	0	0	0	0	0	0	0	0	0	0	0	0	0
0	1	2	117	81	101	0.9	23	1	99	0	98.1	0	0	0	0	0	0	0	0	0	0	0	0	0	0	1	25.1	0	0	0	0	0	0	0	0	0	1	0	0	0	0	0	0	0	0	0	0	0	0
0	1	2	87	42	122	1.4	17	1	100	0	97.9	0	1	0	0	0	0	0	0	0	0	0	0	0	0	0	21.7	1	1	0	0	1	0	0	0	0	0	0	0	0	0	0	0	0	0	0	0	0	0
0	0	2	97	63	94	1	26	1	100	0			1	0	0	0	0	0	0	1	0	0	0	0	0	0	28.6	1	0	0	0	0	0	0	0	0	0	0	0	0	0	0	0	0	0	0	0	0	0
0	1	2	136	57	97	0.7	18	1	99	0	98.1	0	0	0	0	0	0	0	1	0	0	0	1	0	0	1	38.8	0	0	0	0	0	0	0	0	0	0	0	0	0	0	1	0	0	0	0	0	0	0
0	0	1	135	98	90	0.7	14	1	100	0	98.3	0	0	0	0	0	0	0	0	0	0	0	0	0	0	0	18.5	0	0	0	0	0	0	0	0	0	1	0	0	0	0	0	0	0	0	0	0	0	0
0	0	2	132	109	108	0.8	24	1	98	0	97.6	0	0	0	0	0	0	0	0	1	0	0	0	0	0	0	25.1	0	0	0	0	0	0	0	0	0	1	0	0	0	0	0	0	0	0	0	0	0	1
0	0	2	105	68	66	0.6	20	1	98	0	98.4	0	0	0	0	0	0	0	0	0	0	0	0	0	0	1	20.3	0	0	0	1	1	0	0	0	0	0	0	1	0	0	0	0	0	1	0	0	0	0
0	1	2	161	121	103	0.6	39	1	92	1			0	1	0	0	0	0	0	0	0	0	0	0	0	0	35.5	0	0	1	0	0	0	0	0	0	0	0	0	0	0	0	0	0	0	0	0	0	0
0	0	2	112	58	108	1	15	1	95	0	97.8	0	0	0	0	0	0	0	0	0	0	0	0	0	0	0	23.1	0	0	0	0	0	0	0	1	0	0	0	0	0	0	0	0	0	0	0	0	0	1
0	1	1	114	53	105	0.9	16	1	97	0	98.2	0	0	0	0	0	0	0	0	0	0	0	0	0	0	0	25.4	0	0	0	0	0	0	0	0	0	0	0	0	0	0	0	0	0	0	1	0	0	0
0	0	2	112	56	107	1	19	1	100	0			0	0	0	0	0	0	0	0	0	0	0	0	0	0	16.6	0	0	0	0	0	0	0	0	1	1	0	0	0	1	0	0	0	1	0	0	0	0
0	1	1	154	86	106	0.7	16	1	99	0	97.6	0	0	0	0	0	0	0	0	0	0	0	0	0	0	0	18.1	0	0	0	0	0	0	0	0	0	1	0	0	0	0	0	0	0	0	0	0	0	0
0	0	1	140	87	115	0.8	18	1	100	0	98.2	0	0	0	0	0	0	0	0	1	0	0	0	0	0	0	34.5	0	0	0	0	0	0	0	0	0	0	0	0	0	0	0	0	0	0	0	0	0	0
0	1	2	136	69	76	0.6	16	1	96	0	98	0	0	0	0	0	0	0	1	1	0	0	1	0	0	0	27.8	0	0	0		0	0	0	1	0	0	0	0	0	0	0	0	0	1	0	0	0	0
0	0	2	140	73	98	0.7	20	1	96	0	98	0	1	1	0	0	0	0	0	1	0	1	0	0	0	0	37.7	0	0	0	0	0	0	0	0	0	0	0	0	0	0	0	0	0	0	0	0	0	0
0	1	4	102	75	100	1	16	1	100	0	98	0	1	1	0	0	0	0	0	1	0	0	0	0	0	0	19	0	0	1	0	0	0	0	0	0	0	0	0	0	0	0	0	0	0	0	1	0	0
0	0	2	135	80	90	0.7	15	1	100	0			0	0	0	0	0	0	0	1	0	0	0	0	0	0	26.8	0	0	0	0	1	0	0	0	0	1	0	0	0	0	0	1	0	1	0	0	0	0
0	0	1	95	55	137	1.4	19	1	99	0	97.7	0	0	1	0	0	0	0	1	0	0	0	0	0	0	0	23.5	0	0	0	0	0	0	0	0	0	0	0	0	0	1	0	0	0	1	0	0	0	0
0	1	1	149	103	137	0.9	28	1	94	0	98.3	0	0	0	0	0	0	0	0	1	0	0	0	0	0	0		0	0	0	0	0	0	0	0	0	0	0	0	0	0	0	0	0	0	0	0	0	0
0	0	2	126	70	99	0.8	11	1	91	0	97.3	0	0	0	0	0	0	0	0	0	0	0	0	0	0	0	27	0	0	0	0	0	0	0	1	0	0	0	0	0	0	0	0	0	0	0	0	0	0
0	1	2	130	52	70	0.5	18	1	96	0	98.6	0	0	0	0	0	0	0	0	0	0	0	0	0	0	0	29.1	0	0	0	0	1	0	0	0	0	0	0	0	0	0	0	0	0	0	0	0	0	1
0	0	2	161	84	113	0.7	20	1	93	0	97.9	0	0	0	0	0	0	0	1	0	0	0	0	0	0	0	42	0	0	0	0	0	0	0	0	0	0	0	0	0	0	0	0	0	0	0	0	0	0
0	0	2	114	79	114	1	20	1	94	0	96.9	0	0	0	0	0	0	0	1	1	0	0	0	0	0	0	32.7	0	0	0	0	0	0	0	0	0	0	0	0	0	0	0	0	0	1	0	0	0	0
0	1	1	165	84	132	0.8	40	1	96	1			0	0	0	0	0	0	1	0	0	0	0	0	0	0	30.9	0	0	0	0	0	0	0	0	0	0	0	1	0	0	0	0	0	0	0	0	0	0
0	1	2	154	103	105	0.7	24	1	86	0	98.1	0	0	0	0	0	0	0	1	0	0	0	0	0	0	0	35.73	0	0	0	0	0	0	0	1	0	0	0	0	0	0	0	0	0	1	0	0	0	0
0	0	2	139	54	84	0.6	NA	1	94	0	97.6	0	0	0	0	0	0	0	0	0	0	0	0	0	0	0	22.8	0	0	0	0	0	0	0	1	1	1	0	0	0	0	0	0	0	0	0	0	0	0
0	1	1	111	86	114	1	22	1	92	0	96.8	0	0	0	0	0	0	0	0	0	0	0	1	0	0	0	37.6	0	0	0	0	0	0	0	0	0	0	0	0	0	0	0	0	0	1	0	0	0	0
0	0	2	70		110	1.6	29	1	95	0	98.3	0	1	1	0	0	0	0	0	1	0	0	0	0	0	1	31.6	1	1	0	0	1	0	0	0	0	0	0	0	0	1	0	0	0	0	0	0	0	0
1	1	2
0	0	1	121	75	99	0.8	20	1	97	0	98	0	0	0	0	0	0	0	0	0	0	0	0	0	0	0	38.3	0	0	0	0	0	0	0	0	0	0	0	0	0	1	0	0	0	0	0	0	0	0
0	0	2	148	108	107	0.7	23	1	90	0	98.1	0	0	0	0	0	0	0	0	0	0	0	0	0	0	0	27.8	0	0	0	1	0	0	1	1	0	0	0	0	0	0	0	0	1	0	0	0	0	0
0	1	997	112	79	100	0.9	20	1	95	0	97.6	0	0	1	0	0	0	0	0	0	0	0	0	0	1	0		0	0	0	0	0	0	0	0	0	0	0	0	0	0	0	0	0	0	0	0	0	0
0	1	2	155	78	104	0.7	18	1	100	0	97.4	0	0	0	0	0	0	0	0	0	0	0	0	0	0	0	45.61	0	0	0	0	0	0	0	0	0	0	0	0	0	0	0	0	0	0	0	0	0	0
0	1	2	131	73	75	0.6	16	1	100	0	97.3	0	0	0	0	0	0	0	0	0	0	0	0	0	0	0	34.6	0	0	0	0	0	0	0	0	0	0	0	0	0	0	0	0	0	0	0	0	0	0
0	1	1	112	70	131	1.2	20	1	90	0	97.8	0	0	0	0	0	0	0	1	0	0	0	1	1	0	0	44.2	0	0	0	0	0	0	0	0	0	1	0	0	0	0	0	0	0	0	0	0	0	0
0	1	2	139	82	71	0.5	24	1	96	0	97.8	0	0	0	0	0	0	0	1	1	0	0	0	0	0	0	32	0	0	0	0	0	0	0	1	0	0	0	0	0	0	0	1	0	0	0	0	0	0
0	0	2	132	82	107	0.8	NA	1	100		98.1	0	0	0	0	0	0	0	0	0	0	0	0	0	0	0	27.9	0	0	0	0	0	0	0	0	0	0	0	0	0	0	0	0	0	0	0	0	0	1
0	0	2	68	45			18	1	100	0	97.8	0	1	1	0	0	0	0	0	1	0	0	0	0	0	0	19.8	1	0	0	0	0	0	0	0	0	0	0	0	0	0	0	0	0	0	0	0	0	1
0	0	2	98	60	139	1.4	20	1	95	0	99.2	0	1	0	0	0	0	0	1	0	0	0	0	0	0	0	29.8	0	0	0	0	0	0	1	0	0	0	0	0	0	0	0	0	0	0	0	0	0	0
0	0	2	153	119	133	0.9	22	1	98	0			0	0	0	0	0	0	0	0	0	0	0	0	0	0	37.9	0	0	0	0	0	0	0	0	0	0	0	0	0	0	0	0	0	0	0	1	0	0
0	1	2	164	77	102	0.6	18	1	98	0	98	0	0	0	0	0	0	0	0	0	0	0	0	0	0	0	30.5	0	0	0	0	0	0	0	0	0	0	0	0	0	0	0	0	0	1	0	0	0	0
0	0	2	84	65	104	1.2	20	1	94	0	97.5	0	1	0	0	0	0	0	0	0	0	0	0	0	0	0	26.3	0	0	0	0	0	0	0	0	0	0	0	0	0	0	0	0	0	0	0	0	0	1
0	1	2	187	105	108	0.6	17	1	97	0	96.7	1	0	0	0	0	0	0	0	0	0	0	1	0	0	0	23.4	0	0	0	0	0	0	0	0	0	0	0	0	0	0	0	0	0	1	0	0	0	0
0	0	2	123	103	123	1	16	1	100	0	99.9	0	1	1	0	0	0	0	0	0	0	0	0	0	0	0	35.3	0	0	0	0	0	0	0	0	0	0	0	0	0	0	0	0	0	0	0	0	0	0
0	1	1	137	77	93	0.7	18	1	99	0	98.7	0	0	0	0	0	0	0	0	0	0	0	0	0	0	0	37.8	0	0	0	0	0	0	0	0	0	0	0	0	0	0	0	0	0	0	0	0	0	0
0	0	2	151	58	128	0.8	18	1	95	0	97.8	0	0	0	0	0	0	0	0	0	0	0	0	0	0	0	31.7	0	0	1	0	0	0	0	0	0	0	0	0	0	0	0	0	0	0	1	0	0	0
0	0	2	105	56	125	1.2	20	1	94	0	100.7	0	0	0	0	0	0	0	1	1	0	0	0	0	0	0	27.3	1	0	0	0	1	0	1	0	0	0	0	0	0	0	0	0	0	0	0	0	0	0
0	0	2	160	98	115	0.7	20	1	93	0	97.8	0	0	0	0	0	0	0	0	0	0	0	0	0	0	0	26	0	0	0	0	0	0	0	0	0	0	0	0	0	0	0	0	0	0	0	0	0	0
0	1	2	126	68	74	0.6	16	1	98	0			0	0	0	0	0	0	1	0	0	0	0	0	0	0	39.1	0	0	0	0	0	0	0	0	0	0	0	0	0	0	0	0	0	0	0	0	0	0
0	1	2	159	79	77	0.5	24	1	100	0	96.9	0	0	0	0	0	0	0	0	0	0	0	0	0	0	0	17.1	0	0	0	0	0	0	0	0	0	0	0	0	0	0	0	0	0	1	0	0	0	0
0	0	2	144	67	80	0.6	16	1	97	0	98.1	0	0	0	0	0	0	0	0	0	0	0	0	0	0	0	28.3	0	0	0	0	0	0	0	0	0	0	0	0	0	1	0	0	0	0	0	0	0	0
0	1	2	102	64	99	1	20	1	99	0	96.5	1	0	1	0	0	0	0	0	0	0	1	0	0	0	0	16.1	1	0	0	0	1	1	0	0	0	1	0	0	0	0	0	0	0	0	0	0	0	0
0	0	2	116	86	99	0.9	27	1	96	0	97.8	0	0	0	0	0	0	0	0	1	0	0	0	0	0	0	21.9	0	0	0	0	0	0	0	0	0	1	0	0	0	0	0	0	0	0	0	0	0	0
0	0	2	69	36	93	1.3	12	1	37	0	98.5	0	1	0	0	0	0	0	0	1	0	0	0	0	0	0	23.3	0	0	0	0	1	0	0	0	0	1	0	0	0	0	0	0	1	0	0	0	0	1
0	1	1	136	83	113	0.8	16	1	100	0	99.5	0	0	0	0	0	0	0	0	0	0	0	0	0	0	0	29.5	0	0	0	0	0	0	0	0	0	0	0	0	0	0	0	0	0	0	0	0	0	0
0	0	1	157	98	118	0.8	22	1	95	0	98.2	0	0	0	0	0	0	0	0	0	0	0	0	0	0	0	38	0	0	0	0	0	0	0	0	0	0	0	0	0	0	0	0	0	0	0	0	0	0
0	1	2	133	83	125	0.9	30	1	91	0	97.3	0	0	0	0	0	0	0	0	1	0	0	0	0	0	0	35.7	0	0	0	0	0	0	0	0	0	0	0	0	0	0	0	0	0	0	0	0	0	0
0	0	1	173	101	99	0.6	19	1	94	0			0	0	0	0	0	0	0	1	0	0	0	0	0	0	33.9	0	0	0	0	0	0	0	0	0	0	0	0	0	1	0	0	0	0	0	0	0	0
0	0	2	122	73	125	1	26	1	100	0	97.8	0	0	0	0	0	0	0	0	1	0	0	0	0	0	0	22.6	0	0	0	0	0	0	0	0	0	0	0	0	0	0	0	0	0	1	0	0	0	0
0	0	1	111	69	113	1	19	1	94	0		0	0	1	0	0	0	0	0	0	0	0	0	0	0	0	26.7	0	0	0	0	0	0	0	0	0	0	0	0	0	0	0	0	0	0	0	0	0	0
0	1	2	143	75	101	0.7	17	1	98	0	97.5	0	0	0	0	0	0	0	0	0	0	0	0	0	0	0	35	0	0	0	0	0	0	0	0	0	0	0	0	0	0	0	0	0	0	0	0	0	0
0	0	2	135	96	88	0.7	18	1	96	0	98.7	0	0	0	0	0	0	0	0	0	0	0	0	1	0	0	24.4	0	0	0	0	0	0	0	0	0	0	0	0	0	0	0	0	0	0	0	0	0	0
0	1	2	95	65	155	1.6	18	1	97	0	100.6	0	0	0	0	0	0	0	0	0	0	0	0	0	0	0	17.4	0	0	0	0	0	0	0	0	0	0	0	0	0	0	0	0	0	1	0	0	0	0
[truncated: 62 more columns]
