# Supplementary material for: Development and validation of a prognostic tool: Pulmonary embolism short-term clinical outcomes risk estimation (PE-SCORE)
Source: PLoS One. 2021 Nov 18;16(11):e0260036. doi: 10.1371/journal.pone.0260036 (PMC8601564; doi:10.1371/journal.pone.0260036)
Supplement: S3 Data — (CSV) [file pone.0260036.s007.csv]

post_enrollment_exclusion	gender	race	syst_b_p	diastolic_b_p	initial_hr	shock_index_calculation	initial_rr	initial_o2sat	spontan_breath	rr_30_bpm	initial_temp	transi_hypotens_prio	precedi_episod_synco	preced_episs_brady	prece_episod_of_puls	preced_reperf_inte	prece_inotro_interv	did_the_pat_sign_infor	prior_dxs_of_pe_or_d	recent_hospitaliz	recent_pregnancy	recent_trauma	family_hisy_of_vte	clotting_disorders_pro	hrt	indwelling_catheter	bmi	sepsis	hypovo	dysrhyth	lv_dysfunc	severe_renal_imp_cr	sev_liv_imp	myo_infarc	per_disease	cva	dementia	copd	con_tis_dis	pel_ulc_dis	mild_liver_dise_wo	diabe_wo_end_organ	hemiplegia	moder_or_sev_renal_d	diab_with_end_org_da	tu_wo_metas_e	leuk_acute_or_chronic	lymphoma	aids_not_just_hiv_pos
0	1	1	166	98	129	0.8	16	98	1	0	98.2	1	1	1	1	0	0	1	1	1	0	0	0	0	0	0	29.55	0	0	1	1	0	0	0	0	0	0	0	0	0	0	0	0	0	0	0	0	0	0
0	1	2	113	79	81	0.7	20	98	1	0	97.7	0	0	0	0	0	0	1	0	1	0	0	0	0	0	0	37.36	0	0	0	0	0	0	0	0	0	0	0	0	0	0	0	0	0	0	0	0	0	0
0	1	2	104	71	111	1.1	18	93	1	0	97.5	0	0	0	0	0	0	1	0	0	0	0	0	0	0	0	24.7	0	0	0	0	0	0	0	0	0	0	1	0	0	0	0	0	0	0	0	0	0	0
0	0	2	147	112	112	0.8	24	89	1	0	98.2	0	0	0	0	0	0	1	0	0	0	0	0	0	0	0	29.67	0	0	0	0	0	0	0	0	0	0	0	0	0	0	0	0	0	0	0	0	0	0
0	0	2	127	90	69	0.5	22	97	1	0	98.6	0	1	0	0	0	0	1	0	0	0	0	0	0	0	0	34.4	0	0	0	0	0	0	0	0	0	0	0	0	0	0	0	0	0	0	0	0	0	0
0	1	2	140	102	110	0.8	20	94	1	0	96.8	0	0	0	0	0	0	1	1	0	0	0	0	0	0	0	36.09	0	0	0	0	0	0	0	0	0	0	0	0	0	0	0	0	0	0	0	0	0	0
0	0	2	117	81	110	0.9	11	98	1	0	97.8	1	0	0	0	0	0	1	1	0	0	0	0	0	0	0	38.2	0	0	0	0	0	0	0	0	0	0	0	0	0	0	0	0	0	0	0	0	0	0
0	0	2	122	77	106	0.9	16	90	1	0	97.7	0	0	0	0	0	0	1	0	0	0	0	0	0	0	0	37.99	0	0	0	0	1	0	0	0	0	0	0	0	0	0	1	0	1	0	1	0	0	0
0	1	2	139	66	64	0.5	20	95	1	0	97.5	0	0	0	0	0	0	1	0	0	0	0	0	0	0	0	29.64	0	0	0	0	0	0	0	0	0	0	0	0	0	0	0	0	0	0	0	0	0	0
0	0	2	135	73	76	0.6	19	99	1	0	98.4	0	0	0	0	0	0	1	1	1	0	1	0	0	0	0	38.47	0	0	0	0	0	0	0	0	0	0	0	0	0	0	0	0	0	0	0	0	0	0
0	1	2	156	95	115	0.7	15	95	1	1	97.5	0	0	0	0	0	0	1	0	0	0	0	0	0	0	0	42.66	0	0	0	0	0	0	0	0	0	0	0	0	0	0	0	0	0	0	0	0	0	0
0	0	2	118	75	81	0.7	13	95	1	0	97.7	0	0	0	0	0	0	1	1	1	0	0	0	0	0	0		0	0	0	0	0	0	1	0	0	0	1	0	0	0	0	0	0	0	0	0	0	0
0	0	2	152	81	61	0.4	18	95	1	0	98	0	0	0	0	0	0	1	0	0	0	0	0	0	0	0	60.38	0	0	0	0	0	0	0	0	0	0	0	0	0	0	0	0	0	0	0	0	0	0
0	1	1	145	82	115	0.8	18	97	1	1	98.2	0	0	0	0	0	0	1	0	0	0	0	0	0	0	0	27.47	0	0	0	0	0	0	0	0	0	0	0	0	0	0	0	0	0	0	0	0	0	0
0	0	2	141	98	131	0.9	35	98	1	1	95.9	1	1	1	1	1	1	1	0	0	0	0	0	0	0	0	32.02	0	0	0	0	0	0	0	0	0	0	0	0	0	0	0	0	0	0	0	0	0	0
0	1	2	136	101	103	0.8	19	88	1	0	97.7	0	0	0	0	0	0	1	0	0	0	0	0	0	0	0		0	0	0	0	0	0	0	0	0	0	0	0	0	0	0	0	0	0	0	0	0	0
0	1	1	140	103	144	1	35	100	1	1	98.9	0	1	0	0	0	0	1	0	0	0	0	0	0	0	0		0	0	0	0	0	0	0	0	0	0	0	0	0	0	0	0	0	0	0	0	0	0
0	1	2	154	68	87	0.6	16	96	1	1	98.2	0	0	0	0	0	0	1	0	1	0	0	0	0	0	0	35.23	0	0	0	0	0	0	0	0	0	0	0	0	0	0	0	0	0	0	0	0	0	0
0	1	2	147	78	96	0.7	14	93	1	1	98.7	0	0	0	0	0	0	1	1	0	0	0	0	0	0	0	38.55	0	0	0	0	0	0	0	0	0	0	0	0	0	0	0	0	0	0	0	0	0	0
0	1	2	130	69	109	0.8	18	96	1	0	98.7	0	0	0	0	0	0	1	1	0	0	0	0	0	0	0	34.3	0	0	0	0	0	0	0	0	0	0	0	0	0	0	0	0	0	0	0	0	0	0
0	1	2	162	96	101	0.6	18	94	1	1	98.4	0	0	0	0	0	0	1	0	0	0	0	0	0	0	0		0	0	0	0	0	0	0	0	0	0	0	0	0	0	1	0	0	0	0	0	0	0
0	0	2	143	85	75	0.5	18	87	0	0	98.2	0	0	0	0	0	0	1	0	0	0	0	0	0	0	0	32.77	0	0	0	0	0	0	0	0	0	0	0	0	0	0	0	0	0	0	0	0	0	0
0	0	1	105	64	135	1.3	24	95	1	1	97.7	0	0	0	0	0	0	1	1	0	0	0	0		0	0	50.12	0	0	0	0	0	0	0	0	0	0	1	0	0	0	0	0	0	0	0	0	0	0
0	1	2	161	108	107	0.7	23	98	1	0	98.6	1	1	1	1	0	1	1	0	0	0	0	0	0	0	0		0	0	0	0	0	0	0	0	0	0	0	0	0	0	0	0	0	0	0	0	0	0
0	1	1	169	92	80	0.5	18	93	1	0	97.8	0	1	0	0	0	0	1	1	0	0	0	0	0	0	0	29.24	0	0	0	0	0	0	0	0	0	0	0	0	0	0	0	0	0	0	0	0	0	0
0	1	1	89	46	118	1.3	37	98	1	0	97.8	1	1	0	0	0	0	1	0	0	0	0	0	0	0	0	19.03	0	0	0	0	0	0	0	0	0	0	0	0	0	0	0	0	0	0	0	0	0	0
0	0	2	177	109	98	0.6	24	95	0	0	97.3	0	0	0	0	0	0	1	0	0	0	0	0	0	0	0	33.11	0	0	0	0	0	0	0	0	0	0	1	0	0	0	0	0	0	0	0	0	0	0
0	1	1	195	130	87	0.4	47	95	1	1	98.2	1	0	0	0	0	0	1	0	0	0	0	0	0	0	0	23.46	0	0	0	0	0	0	0	0	0	0	0	0	0	0	0	0	0	0	0	0	0	0
0	1	2	136	85	106	0.8	16	97	1	0	97.8	0	0	0	0	0	0	1	0	1	0	1	0	0	0	0	27.03	0	0	0	0	0	0	0	0	0	0	0	0	0	0	0	0	0	0	0	0	0	0
0	0	2	127	76	100	0.8	17	94	1	0	97.7	0	0	0	0	0	0	1	0	0	0	0	0	0	0	0		0	0	0	0	0	0	0	0	0	0	0	0	0	0	0	0	0	0	0	0	0	0
0	1	1	116	57	90	0.8	18	98	1	0	99.1	0	0	0	0	0	0	1	0	0	0	0	0	0	0	0	21.96	0	0	0	0	0	0	0	0	0	0	0	0	0	0	0	0	0	0	0	0	0	0
0	1	2	129	76	118	0.9	27	87	1	0	98	0	0	0	0	0	0	1	0	0	0	0	0	0	0	0	18.67	0	0	0	0	0	0	0	0	0	0	0	0	1	0	0	0	0	0	1	0	0	0
0	1	2	148	65	91	0.6	30	96	1	0	98.4	0	0	0	0	0	0	1	0	1	0	0	0	0	0	0		0	0	0	0	0	0	0	0	0	0	0	0	0	0	0	0	0	0	0	0	0	0
0	0	1	139	83	119	0.9	20	95	1	0	98.2	0	0	0	0	0	0	1	1	0	0	0	0	0	0	0		0	0	0	0	0	0	0	0	0	0	0	0	0	0	1	0	0	0	0	0	0	0
0	0	2	90	58	112	1.2	25	98	1	1	97.8	0	0	0	0	0	0	1	0	0	0	0	0	0	0	0	28.28	0	0	0	0	0	0	0	0	0	0	0	0	0	0	1	0	0	0	0	0	0	0
0	1	2	125	77	87	0.7	18	100	1	0	98.4	0	0	0	0	0	0	1	0	0	0	0	0	0	0	0	25.25	0	0	0	0	0	0	0	0	0	0	0	0	0	0	0	0	0	0	0	0	0	0
0	1	888	124	67	117	0.9	26	94	1	0	100.2	0	0	0	0	0	0	1	1	0	0	0	0	0	0	0	40.84	0	0	0	0	0	0	0	0	0	0	0	0	0	0	0	0	0	0	0	0	0	0
0	0	2	99	71	152	1.5	15	96	1	0	97.3	0	0	0	0	0	0	1	0	0	0	0	0	0	0	0	25.52	0	0	0	0	0	0	0	0	0	0	0	0	0	0	0	0	0	0	1	0	0	0
0	0	2	117	65	76	0.6	16	98	1	1	98.9	0	0	0	0	0	0	1	0	1	0	0	0	0	0	0	26.89	0	0	0	0	0	0	0	0	0	0	0	0	0	0	0	0	0	0	0	0	0	0
0	1	2	139	78	111	0.8	18	92	1	0	97.7	0	0	0	0	0	0	1	0	0	0	0	0	0	0	0		0	0	0	0	0	0	0	0	0	0	0	0	0	0	0	0	0	0	0	0	0	0
0	0	2	162	80	80	0.5	19	95	0	0	98.4	0	0	0	0	0	0	1	1	0	0	0	0	0	0	0		0	0	0	0	0	0	0	0	0	0	1	0	0	0	1	0	0	0	0	0	0	0
0	1	2	156	81	92	0.6	24	97	1	0	98.4	0	0	0	0	0	0	1	0	0	0	0	0	0	0	0	23.36	0	0	0	0	0	0	0	0	0	0	0	0	0	0	0	0	0	0	0	0	0	0
0	0	2	133	83	70	0.5	18	100	1	0	98.4	0	0	0	0	0	0	1	1	0	0	0	0	0	0	0	40.22	0	0	0	0	0	0	0	0	0	0	0	0	0	0	0	0	0	0	0	0	0	0
0	0	2	141	91	97	0.7	20	97	1	1	96.8	0	0	0	0	0	0	1	0	0	0	0	0	0	0	0	28.52	0	0	0	0	0	0	0	0	0	0	0	0	0	0	0	0	0	0	0	0	0	0
0	1	2	131	85	109	0.8	23	92	1	0	98.4	0	0	0	0	0	0	1	0	0	0	0	0	0	0	0	33.24	0	0	0	0	0	0	0	0	0	0	0	0	0	0	1	0	0	0	0	0	0	0
0	1	2	130	79	86	0.7	20	95	1	1	98.2	0	0	0	0	0	0	1	0	0	0	0	0	0	0	0	48.73	0	0	0	0	0	0	0	0	0	0	0	0	0	0	1	0	0	0	0	0	0	0
0	0	2	139	86	112	0.8	22	97	1	0	98.7	0	0	0	0	0	0	1	0	1	0	0	0	0	0	0	35.25	0	0	0	0	0	0	0	0	0	0	0	0	0	0	1	0	0	0	0	0	0	0
0	0	2	162	65	58	0.4	18	96	1	0	98	0	0	0	0	0	0	1	0	0	0	0	0	0	0	0	32.19	0	0	0	0	0	0	0	0	1	0	0	0	0	0	0	0	0	0	0	0	0	0
0	0	2	154	108	90	0.6	22	99	1	0	97.8	0	0	0	0	0	0	1	0	0	0	0	0	0	0	0	25.68	0	0	0	0	0	0	0	0	0	0	0	0	0	0	0	0	0	0	0	0	0	0
0	1	2	101	69	132	1.3	20	93	1	1	97.5	0	0	0	0	0	0	1	1	0	0	0	0	0	0	0	36	0	0	0	0	0	0	0	0	0	0	0	0	0	0	0	0	0	0	0	0	0	0
0	1	1	94	53	127	1.4	18	93	1	0	98	1	0	0	0	0	0	1	0	0	0	0	0	0	0	0	41.85	0	0	0	0	0	0	0	0	0	0	0	0	0	0	0	0	0	0	0	0	0	0
0	0	2	146	98	112	0.8	18	95	1	0	98.4	0	0	0	0	0	0	1	0	1	0	0	0	0	0	0	28.3	0	0	0	0	0	0	0	0	0	0	0	0	0	0	0	0	0	0	0	0	0	0
0	0	2	120	84	89	0.7	15	98	1	0	97.1	0	0	0	0	0	0	1	1	0	0	0	0	0	0	0	33.14	0	0	0	0	0	0	0	0	0	0	0	0	0	0	0	0	0	0	0	0	0	0
0	0	2	129	89	83	0.6	17	95	1	0	97.8	0	0	0	0	0	0	1	0	0	0	0	0	0	0	0	33.23	0	0	0	0	0	0	0	0	0	0	0	0	0	0	0	0	0	0	0	0	0	0
0	1	1	140	101	110	0.8	27	93	1	0	98.9	0	0	0	0	0	0	1	0	0	0	0	0	0	0	0	28.37	0	0	0	0	0	0	0	0	0	0	0	0	0	0	0	0	0	0	0	0	0	0
0	1	2	100	57	125	1.3	30	94	0	0	98.6	0	0	0	0	0	0	1	0	0	0	0	0	0	0	0		0	0	0	0	0	0	0	0	0	0	0	0	0	0	1	0	0	0	0	0	0	0
0	0	2	130	73	81	0.6	16	95	1	0	97.5	0	1	0	0	0	0	1	0	0	0	0	0	0	1	0	21.7	0	0	0	0	0	0	0	0	0	0	0	0	0	0	1	0	0	0	1	0	0	0
0	1	1	122	76	99	0.8	25	96	1	0	98	0	1	0	0	0	0	1	0	0	0	0	0	0	0	0	19.24	0	0	0	0	0	1	0	0	0	0	0	0	0	0	1	0	0	0	0	0	0	0
0	1	2	117	64	54	0.5	12	95	1	1	97.3	1	1	0	0	0	0	1	1	0	0	0	0	0	0	0	34.89	0	0	0	0	0	0	0	0	0	0	0	0	0	0	1	0	0	0	0	0	0	0
0	0	2	145	75	72	0.5	26	99	1	0	98.2	0	0	0	0	0	0	1	0	0	0	0	0	0	0	0		0	0	0	0	0	0	0	0	0	0	0	0	0	1	0	0	0	0	0	0	0	0
0	1	2	143	91	118	0.8	20	94	1	0	98	0	1	0	0	0	0	1	0	0	0	0	0	0	0	0	41.72	0	0	0	0	0	0	0	0	0	0	0	0	0	0	0	0	0	0	0	0	0	0
0	0	2	117	79	104	0.9	24	95	1	0	97.8	0	0	0	0	0	0	1	0	0	0	0	0		0	0	28.47	0	0	0	0	0	0	0	0	0	0	0	0	0	0	1	0	0	0	0	0	0	0
0	1	2	156	99	105	0.7	20	96	1		98.2	0	0	0	0	0	0	1	1	1	0	0	0	0	0	0	34.9	0	0	0	0	0	0	0	0	0	0	0	0	0		0	0	0	0	0	0	0	0
0	1	2	129	58	83	0.6	18	94	1	1	98	0	0	0	0	0	0	1	1	0	0	0	0	0	0	0	29.3	0	0	0	0	0	0	0	0	0	0	1	0		0	0	0	0	0	0	0	0	0
0	1	2	91	51	99	1.1	24	93	1		100.7	1	0	0	0	0	0	1	0	1	0	0	0	0	0	0	28.04	0	0	0	0	0	0	0	0	0	0	0	0	0	0	0	0	0	0	0	0	0	0
0	1	1	156	62	86	0.6	22	100	1	1	98.2	0	0	0	0	0	0	1	0	0	0	0	0	0	0	0	34.04	0	0	0	0	0	0	0	0	0	0	1	0	0	0	0	0	0	0	0	0	0	0
0	1	1	153	99	117	0.8	17	96	1	0	97.8	0	0	0	0	0	0	1	1	0	0	0	0	0	0	0	34.17	0	0	0	0	0	0		0	0	0	0	0	0	0	0	0	0	0	0	0	0	0
0	0	2	137	83	121	0.9	26	100	1	0	98.6	0	0	0	0	0	0	1	0	0	0	0	0	0	0	0	45.12	0	0	0	0	0	0	0	0	0	0	0	0	0	0	0	0	0	0	0	0	0	0
0	0	2	184	109	81	0.4	22	94	1	0	98.2	0	0	0	0	0	0	1	1	0	0	0	0	0	0	0		0	0	0	0	0	0	0	0	0	0	0	0	0	0	0	0	0	0	0	0	0	0
0	1	2	130	90	120	0.9	18	100	0	0	97.5	0	0	0	0	0	0	1	0	0	0	0	0	0	0	0		1	0	0	0	0	0	0	0	0	0	0	0	0	0	0	0	0	0	0	0	0	0
0	0	2	109	104	111	1	16	100	0	0	97.5	0	0	0	0	0	0	1	0	0	0	0	0	0	0	0		0	0	0	0	0	0	0	0	0	0	0	0	0	0	1	0	0	0	0	0	0	0
0	0	2	158	102	92	0.6	20	95	1	0	97.7	0	0	0	0	0	0	1	1	0	0	0	0	0	0	0	29.4	0	0	0	0	0	0	0	0	0	0	0		0	0		0		0	0	0	0	0
0	1	1	126	87	106	0.8	20	95	0	0	98.6	0	0	0	0	0	0	1	0	0	0	0	0	0	0	0	30.83	0	0	0	0	0	0	0	0	0	0	0	0	0	0	1	0	0	0	0	0	0	0
0	0	1	125	70	82	0.7	20	93	1	0	99.3	0	0	0	0	0	0	1	0	1	0	0	0	0	0	0	24.58	0	0	0	0	1	0	0	0	1	0	0	0	0	0	0	0	0	1	0	0	0	0
0	0	2	139	105	87	0.6	22	100	1	0	98.4	0	0	0	0	0	0	1	0	0	0	0	0	0	0	0		0	0	0	0	0	0	0	0	0	0	0	0	0	0	0	0	0	0	0	0	0	0
0	1	888	123	80	77	0.6	17	95	1	0	97.6	0	0	0	0	0	0	1	0	0	0	0	0	0	0	0		0	0	0	0	0	0	0	0	0	0	0	0	0	0	0	0	0	0	0	0	0	0
0	0	888	115	89	99	0.9	28	98	1	0	97.8	0	0	0	0	0	0	1	1	1	0	0	0	0	0	0	24.4	0	0	0	1	0	0	1	0	0	0	1	0	0	1	1	0	0	0	0	0	0	0
0	1	3	128	72	70	0.5	12	97	1	0	98.2	0	0	0	0	0	0	1	1	0	0	0	0	0	0	0		0	0	0	0	0	0	0	0	0	0	0	0	0	0	0	0	0	0	0	0	0	0
0	1	2	96	59	129	1.3	26	100	1	0	96.9	1	0	0	0	0	0	1	0	1	0	0	0	0	0	0		0	1	0	0	0	0	0	0	0	0	0	0	0	0	0	0	0	0	0	0	0	0
0	0	2	156	52	75	0.5	21	98	1	0	97.1	0	0	0	0	0	0	1	0	1	0	0	0	0	0	0		0	0	0	0	0	0	0	0	1	0	0	0	0	0	0	0	0	1	0	0	0	0
0	0	2	137	86	100	0.7	15	99	1	0	98.4	0	0	0	0	0	0	1	0	1	0	1	0	0	0	1		0	0	0	0	0	0	0	0	0	0	0	0	0	0	0	0	0	0	0	0	0	0
0	1	2	117	72	96	0.8	22	93	1	0	98.5	0	0	0	0	0	0	1	1	1	0	0	0	0	0	0	33.2	0	0	0	0	0	0	0	0	0	0	0	0	0	0	0	0	0	0	0	0	0	0
0	0	2	152	115	92	0.6	17	100	1	0	99.1	0	0	0	0	0	0	1	1	0	0	0	0	1	0	0		0	0	0	0	0	0	0	0	0	0	0	0	0	0	0	0	0	0	0	0	0	0
0	1	2	133	79	100	0.8	20	100	1	0	98.1	0	0	0	0	0	0	1	0	0	0	0	1	0	0	0	27	0	0	0	0	0	0	0	0	0	0	0	0	0	0	0	0	0	0	0	0	0	0
0	0	2	125	81	120	1	20	98	1	0	100.3	0	0	0	0	0	0	1	0	1	0	1	0	0	0	0	32	1	0	0	0	0	0	0	0	0	0	0	0	0	0	0	0	0	0	0	0	0	0
0	1	1	86	75	120	1.4	20	99	1	0	97.1	0	0	0	0	0	0	1	0	0	0	0	0	0	0	0		0	1	0	0	0	1	0	0	0	0	0	0	0	0	1	0	0	0	0	0	0	0
0	0	2	193	112	84	0.4	18	96	1	0	97.8	0	0	0	0	0	0	1	1	0	0	0	0	0	0	0	33.8	0	0	0	0	0	0	0	0	0	0	0	0	0	0	0	0	0	0	0	0	0	0
0	1	2	152	85	89	0.6	23	96	1	0	97	0	0	0	0	0	0	1	0	0	0	1	1	0	0	0	37.4	0	0	0	0	0	0	0	0	0	1	0	0	0	0	1	0	0	0	0	0	0	0
0	1	1	112	81	97	0.9	16	98	1	0	98.9	0	0	0	0	0	0	1	0	0	0	0	1	0	0	0	42.2	0	0	0	0	0	0	0	0	0	0	0	0	0	0	0	0	0	0	0	0	0	0
0	1	2	181	93	71	0.4	16	95	1	0	97.9	0	0	0	0	0	0	1	0	0	0	0	1	0	0	0		0	0	0	0	0	0	0	0	0	0	0	0	0	0	0	0	0	0	0	0	0	0
0	1	1	136	77	113	0.8	20	96	1	0	98.2	0	0	0	0	0	0	1	1	1	0	0	1	1	0	1	39.8	0	0	0	0	0	0	0	0	1	0	1	0	0	0	0	0	0	1	0	0	0	0
0	1	1	135	81	90	0.7	16	100	1	0	98	0	0	0	0	0	0	1	0	0	0	0	1	0	0	0	26.2	0	0	0	0	0	0	0	0	0	0	1	0	0	0	0	0	0	0	0	0	0	0
0	1	2	129	55	83	0.6	19	92	1	0	98.1	0	0	0	0	0	0	1	1	1	0	0	0	0	0	0	38.9	0	0	0	0	0	0	1	0	0	0	1	0	0	0	1	0	0	0	0	0	0	0
0	0	2	131	68	83	0.6	16	100	1	0	98.3	0	0	0	0	0	0	1	0	1	0	0	0	0	0	0	47.1	0	0	0	0	0	0	0	0	0	0	0	0	0	0	1	0	0	0	0	0	0	0
0	0	2	135	92	86	0.6	20	92	1	0	97.9	0	0	0	0	0	0	1	0	0	0	0	0	0	0	0	32.9	0	0	0	0	0	0	0	0	0	0	0	0	0	0	0	0	0	0	0	0	0	0
0	0	997	147	87	95	0.6	18	96	1	0	98.8	0	0	0	0	0	0	1	1	1	0	0	0	0	0	1	29.1	0	0	0	0	0	0	0	0	0	0	0	0	0	0	0	1	0	0	0	0	0	0
0	1	1	119	45	97	0.8	29	95	1	0	98.7	0	0	0	0	0	0	1	1	0	0	0	0	0	0	0	37.7	0	0	0	0	0	0	0	0	0	0	0	0	0	0	0	0	0	0	0	0	0	0
0	1	2	142	80	82	0.6	17	97	1	0	98.1	0	0	0	0	0	0	1	0	0	0	0	0	0	0	0	27.1	0	0	0	0	0	0	0	0	0	0	0	0	0	0	0	0	0	0	0	0	0	0
0	0	2	136	75	112	0.8	33	94	1	1	99.1	0	0	0	0	0	0	1	0	1	0	0	1	1	0	0	32.8	0	0	0	0	0	0	0	0	0	0	1	1	1	0	0	0	0	0	0	0	0	0
0	0	1	153	69	120	0.8	29	98	1	0	98.1	0	0	0	0	0	0	1	1	1	0	0	0	0	0	0	32.6	0	0	0	0	0		0	0	0	0	0	0	0	0	0	0	0	0	0	0	0	0
0	1	2	130	68	86	0.7	19	95	1	0	98.2	0	0	0	0	0	0	1	0	0	0	0	0	0	0	1	30.1	0	0	0	0	0	0	0	0	0	0	0	0	0	0	0	0	0	0	0	0	0	0
0	1	2	138	69	84	0.6	18	95	1	0	100.6	0	0	0	0	0	0	1	0	1	0	0	0	0	0	0	19.4	0	0	0	0	0	0	0	0	0	0	0	0	0	0	0	0	0	0	0	0	0	0
0	0	2	122	86	96	0.8	22	91	1	0	97.6	0	0	0	0	0	0	1	0	0	0	0	0	0	0	0	26.5	0	0	0	0	0	0	0	0	0	0	0	0	0	0	0	0	0	0	0	0	0	0
0	0	2	120	74	110	0.9	18	98	1	0	98.7	0	0	0	0	0	0	1	0	0	0	1	0	0	0	0	25.4	0	0	0	0	0	0	0	0	0	0	0	0	0	0	0	0	0	0	0	0	0	0
0	0	2	104	68	71	0.7	14	98	1	0	97.7	0	0	0	0	0	0	1	1	0	0	0	1	1	0	1	27.5	0	0	0	0	0	0	0	0	0	0	0	0	0	0	0	0	0	0	1	0	0	0
0	0	1	139	89	98	0.7	18	100	1	0	98.5	0	0	0	0	0	0	1	0	0	0	0	1	0	0	0	29.1	0	0	0	0	0	0	0	0	0	0	0	0	0	0	0	0	0	0	0	0	0	0
0	0	1	136	90	110	0.8	16	100	1	0	98.4	0	0	0	0	0	0	1	0	1	0	0	0	0	0	0	22.7	0	1	0	0	0	0	0	0	0	0	0	0	0	1	0	0	0	0	0	0	0	0
0	0	2	117	58	139	1.2	22	100	1	0	98.1	0	0	0	0	0	0	1	0	1	0	0	0	0	0	0	39.9	0	1	0	0	0	0	0	0	0	0	0	0	0	0	1	0	0	0	0	0	0	0
0	0	2	123	76	82	0.7	18	98	1	0	98.2	0	0	0	0	0	0	1	0	1	0	0	0	0	0	0	35.9	0	0	0	0	0	0	0	0	0	0	0	0	0	0	0	0	0	0	0	0	0	0
0	1	4	108	78	125	1.2	18	92	1	0	97.4	0	0	0	0	0	0	1	1	1	0	0	0	0	0	0	20.4	0	0	0	0	0	0	0	0	0	0	0	0	0	0	0	0	0	0	0	0	0	0
0	1	2	140	89	95	0.7	18	98	1	0	98	0	0	0	0	0	0	1	0	0	0	0	1	0	1	0		0	0	0	0	0	0	0	0	0	0	0	1	0	0	0	0	0	0	0	0	0	0
0	0	1	155	96	82	0.5	15	100	1	0	98.3	0	0	0	0	0	0	1	0	0	0	0	0	0	0	0		0	0	0	0	0	0	0	0	0	0	0	0	0	0	0	0	0	0	0	0	0	0
0	1	888	121	91	93	0.8	20	98	1	0	97.6	0	0	0	0	0	0	1	1	0	0	0	0	0	0	0	29.2	0	0	0	1	0	0	1	0	0	0	0	0	0	0	1	0	0	0	0	0	0	0
0	1	2	95	66	148	1.6	19	98	1	0	98.3	1	0	0	0	0	0	1	1	1	0		0	0	0	0	26.5	0	0	0	0	0	0	0	0	0	0	0	0	0	0	0	0	0	0	0	0	0	0
0	1	888	146	45	82	0.6	22	100	1	0	97.8	0	0	0	0	0	0	1	0	0	0	1	0	0	0	0	29	0	0	0	0	0	0	1	0	0	1	0	0	0	0	1	0	0	0	0	0	0	0
0	0	2	130	68	149	1.1	19	99	1	0	99	0	0	0	0	0	0	1	1	1	0	0	0	0	0	0	23.2	1	1	0	0	0		0	1	0	0	0	0	0	0	0	0	0	1	0	0	0	0
0	1	1	126	75	77	0.6	20	97	1	0	98.6	0	0	0	0	0	0	1	1	0	0	0	0	0	0	0	32.3	0	0	0	0	0	0	0	0	0	0	0	0	0	0	1	0	0	0	0	0	0	0
0	1	2	107	47	78	0.7	16	99	1	0	97.9	0	0	0	0	0	0	1	0	0	0	0	0	0	0	0	39.1	0	0	0	0	0	0	0	0	0	0	0	0	0	0	1	0	0	0	1	0	0	0
0	0	888	124	76	155	1.3	16	98	1	0	99.3	0	0	0	0	0	0	1	0	1	0	0	0	0	0	0	22.4	0	1	0	0	0	0	0	0	0	0	1	0	0	0	0	0	0	0	0	0	0	0
0	0	1	120	79	83	0.7	18	96	1	0	98.8	0	0	0	0	0	0	1	0	0	0	0	0	0	0	0	30.8	0	0	0	0	0	0	0	0	0	0	0	0	0	0	0	0	0	0	0	0	0	0
0	0	2	125	93	125	1	16	100	1	0	98.5	0	0	0	0	0	0	1	1	0	0	0	1	1	0	1	25.8	0	0	0	0	0	0	0	0	0	0	0	0	0	0	0	0	0	0	0	0	0	0
0	1	2	125	62	83	0.7	18	97	1	0	98.4	0	0	0	0	0	0	1	0	1	0	0	0	0	0	0	27.6	0	0	0	0	0	0	0	0	0	0	1	0	0	0	0	0	0	0	1	0	0	0
0	0	1	190	100	102	0.5	22	95	1	0	100.2	0	0	0	0	0	0	1	0	0	0	0	0	0	0	0	27.1	0	0	0	0	0	0	0	0	0	0	0	0	0	0	1	0	0	0	0	0	0	0
0	1	1	113	92	120	1.1	18	94	1	0	97	1	0	0	0	0	1	1	0	0	0	0	0	0	1	0	25.4	0	0	0	0	0	0	0	0	0	0	0	0	0	0	0	0	0	0	0	0	0	0
0	1	1	166	95	133	0.8	20	100	1	0	98.5	0	0	0	0	0	0	1	0	0	0	0	0	0	1	0	49.6	0	0	0	0	0	0	0	0	0	0	0	0	0		0	0	0	0	0	0	0	0
0	1	2	164	79	90	0.5	21	93	1	0	97.8	0	0	0	0	0	0	1	0	1	0	0	0	0	0	0	41.2	0	0	0	0	0	0	0	0	0	0	0	0	0	0	0	0	0	0	0	0	0	0
0	0	2	154	70	86	0.6	21	94	1	0	98.2	0	0	0	0	0	0	1	0	1	0	0	0	0	0	0	26.8	0	0	0	0	0	0	0	0	0	1	0	0	0	0	0	0	0	0	0	0	0	0
0	1	1	128	94	80	0.6	16	100	1	0	98.7	0	0	0	0	0	0	1	0	1	0	0	0	0	0	0	19.1	0	0	0	0	0	0	0	0	0	0	0	0	0	0	0	0	0	0	0	0	0	0
0	1	2	116	72	101	0.9	21	92	1	0	98.2	0	1	0	0	0	0	1	0	0	0	0	0	0	0	0	28.4	0	0	0	0	0	0	0	0	0	1	0	0	0	0	1	0	0	0	0	0	0	0
0	0	2	136	72	77	0.6	18	97	1	0	98	0	0	0	0	0	0	1	0	1	0	0	0	0	0	0	23.9	0	0	0	0	0	0	1	0	0	0	0	0	0	0	0	0	0	0	0	0	0	0
0	1	2	140	72	63	0.5	28	97	1	0	97.5	0	0	0	0	0	0	1	0	0	0	0	0	0	0	0	36.7	0	0	0	0	0	0	0	0	0	0	0	0	0	0	0	0	0	0	0	0	0	0
0	0	888	124	109	182	1.5	18	97	1	0	97.6	1	0	0	0	0	0	1	0	0	0	0	0	0	0	1	19.5	1	0	1	0	0	0	1	0	0	0	0	0	0	0	1	0	0	1	0	0	1	0
0	0	2	75	39	106	1.4	20	100	1	0	97.7	1	0	0	0	0	0	1	0	1	0	0	0	0	0	0	35.2	0	0	0	0	0	0	1	1	1	0	0	0	0	0	1	1	0	0	0	0	0	0
0	0	2	138	64	69	0.5	18	86	1	0	97.8	0	0	0	0	0	0	1	0	1	0	0	0	0	0	0	22.6	0	0	0	0	0	0	1	0	0	0	1	0	0	0	0	0	1	0	0	0	0	0
0	0	1	110	71	110	1	22	91	1	0	99.1	1	0	0	0	0	0	1	0	1	0	0	0	0	0	0	34.9	0	0	0	0	0	0	0	0	1	0	0	0	0	0	1	1	0	0	0	0	0	0
0	1	2	145	54	77	0.5	28	94	1	0	97.6	0	0	0	0	0	0	1	0	1	0	0	0	0	0	0	27.2	0	0	0	0	0	0	1	0	0	0	1	0	0	0	1	0	0	0	0	0	0	0
0	0	2	119	67	94	0.8	22	98	1	0	97	0	1	0	0	0	0	1	0	0	0	0	0	0	0	0	25	0	0	0	0	0	0	0	0	0	0	0	0	0	0	0	0	0	0	0	0	0	0
0	1	2	154	73	92	0.6	26	89	1	0	97.5	0	0	0	0	0	0	1	0	0	0	1	0	0	0	0	60.6	0	0	0	0	0	0	0	0	0	0	1	0	0	0	0	0	0	0	0	0	0	0
0	1	1	133	71	120	0.9	13	98	1	0	98.7	0	0	0	0	0	0	1	0	1	0	0	0	0	0	0	54.1	0	0	0	0	0	0	0	0	0	0	0	0	0	0	1	0	0	0	0	0	0	0
0	0	1	126	86	115	0.9	24	97	1	0	100.7	0	0	0	0	0	0	1	0	1	0	0	0	0	0	0	32.7	1	0	0	0	0	0	0	0	0	0	0	0	0	0	0	0	0	0	0	0	0	0
0	1	1	94	58	115	1.2	27	95	1	0	97.4	1	1	0	0	0	0	1	0	0	0	0	0	0	0	0	30.5	0	0	0	0	0	0	0	0	0	0	0	0	0	0	0	0	0	0	0	0	0	0
0	0	1	115	59	124	1.1	18	97	1	0	98.2	0	0	0	0	0	0	1	0	1	0	0	0	0	0	0	25.4	1	0	0		0	0	0	0		0	1	0	0	0	0	0	0	0	1	0	0	0
0	0	2	148	61	70	0.5	16	94	1	0	98.7	0	0	0	0	0	0	1	1	1	0	0	1	0	0	0	35.5	0	0	0	0	0	0	1	0	0	0	0	0	0	0	1	0	0	0	0	0	0	0
0	1	1	134	78	97	0.7	23	94	1	0	97.8	0	0	0	0	0	0	1	1	0	0	0	0	0	0	0		0	0	0	1	0	0	1	0	0	0	0	0	0	0	0	0	0	0	0	0	0	0
0	0	2	112	94	95	0.8	23	90	1	0	97.9	0	0	0	0	0	0	1	0	1	0	0	0	0	0	0	28	0	0	0	0	0	0	0	1	0	0	1	0	0	0	0	0	0	0	0	0	0	0
0	1	2	154	78	82	0.5	20	98	1	0	98.6	0	0	0	0	0	0	1	0	0	0		0	0	0	0		0	0	0	0	0	0	0	0	0	0	0	0	0	0	0	0	0	0	0	0	0	0
0	0	2	136	98	95	0.7	20	95	1	0	96.6	0	0	0	0	0	0	1	0	1	0	0	0	0	0	0	32.5	0	0	0	0	0	0	0	0	0	0	0	0	0	0	0	0	0	0	0	0	0	0
0	0	2	100	70	124	1.2	21	92	1	0	97.5	0	0	0	0	0	0	1	0	1	0	0	0	0	0	0	25.7	0	0	0	0	0	0	1	0	0	0	1	0	0	0	0	0	1	0	0	0	0	0
0	0	2	174	99	66	0.4	18	94	1	0	97.7	0	0	0	0	0	0	1	0	0	0	0	0	0	0	0	25.4	0	0	0	0	0	0	0	0	0	0	0	0	0	0	0	0	0	0	0	0	0	0
0	0	2	134	80	100	0.7	22	90	1	0	98.4	0	0	0	0	0	0	1	0	0	0	0	1	0	0	0	35.8	0	0	0	0	0	0	0	0	0	0	0	0	0	0	1	0	0	0	1	0	0	0
0	0	2	155	125	113	0.7	20	95	1	0	97.4	0	1	0	0	0	0	1	0	0	0	0	0	0	0	0	35.3	0	0	0	0	0	0	0	0	1	0	1	0	0	0	0	0	0	0	0	0	0	0
0	0	2	120	87	90	0.8	17	96	1	0	97.3	1	0	0	0	0	0	1	0	1	0	1	0	0	0	1	33.8	1	1	0	0	0	0	0	1	1	0	1	0	0	1	0	0	0	0	0	0	0	0
0	1	2	147	102	84	0.6	20	97	1	0	97.5	1	0	0	0	0	0	1	1	1	0	0	0	0	0	0	32.3	0	0	0	1	0	0	1	1	1	0	1	0	0	0	1	0	0	0	0	0	0	0
0	0	4	116	82	129	1.1	17	95	1	0	97.7	0	1	0	0	0	0	1	0	0	0	1	0	0	0	0	31.8	0	0	0	0	0	0	0	0	0	0	0	0	0	0	0	0	0	0	0	0	0	0
0	0	2	146	78	80	0.5	18	94	1	0	98.1	0	0	0	0	0	0	1	0	0	0	0	0	0	0	0	39.1	0	0	0	0	0	0	0	0	0	0	0	0	0	0	1	0	0	0	0	0	0	0
0	0	2	107	56	105	1	16	92	1	0	97.9	0	0	0	0	0	0	1	0	1	0	0	0	0	0	0	39.9	0	0	0	0	0	0	1	0	0	0	0	0	0	0	1	0	0	0	0	0	0	0
0	0	2	112	68	69	0.6	14	93	1	0	99.3	0	0	0	0	0	0	1	1	1	0	1	0	0	0	0	33.1	0	0	0	0	0	0	0	0	1	0	1	0	0	0	0	0	0	0	0	0	0	0
0	0	1	176	106	89	0.5	16	98	1	0	99.2	0	0	0	0	0	0	1	0	0	0	0	0	0	0	0	25.8	0	0	0	0	0	0	0	0	0	0	0	0	0	0	1	0	0	0	0	0	0	0
0	1	1	173	101	79	0.5	26	100	1	0	98.3	0	0	0	0	0	0	1	0	1	0	0	0	0	0	0	38.4	0	0	0	0	0	0	0	0	1	0	0	0	0	0	0	1	0	1	0	0	0	0
0	0	2	133	85	62	0.5	15	96	1	0	98.3	0	0	0	0	0	0	1	0	0	0	0	0	0	0	0	25.8	0	0	0	0	0	0	0	0	0	0	0	0	0	0	0	0	0	0	0	0	0	0
0	0	2	136	54	104	0.8	17	100	1	0	97.9	0	0	0	0	0	0	1	1	1	0	1	1	0	0	0	27.5	0	0	0	0	0	0	0	0	0	0	0	0	0	0	0	0	0	0	0	0	0	0
0	0	1	164	87	96	0.6	18	97	1	0	98.8	0	0	0	0	0	0	1	0	0	0	0	0	0	0	0	46.6	0	0	0	0	0	0	0	0	0	0	0	0	0	0	1	0	0	0	0	0	0	0
0	0	2	126	66	101	0.8	20	99	1	0	99.8	0	0	0	0	0	0	1	1	0	0	0	0	0	0	0	40.2	0	0	0	0	0	0	0	0	0	0	0	0	0	0	0	0	0	0	0	0	0	0
0	0	1	152	105	96	0.6	16	100	1	0	99	0	0	0	0	0	0	1	0	0	0	0	0	0	0	0	42	0	0	0	1	1	0	0	0	0	0	0	0	0	0	0	0	1	0	0	0	0	0
0	1	2	130	85	94	0.7	18	100	1	0	98.8	0	0	0	0	0	0	1	0	1	0	0	0	0	0	1	25.98	0	0	0	0	0	0	0	0	0	0	0	0	1	0	0	0	0	0	0	0	0	0
0	1	1	113	80	110	1	21	87	1	0	98.7	0	1	0	0	0	0	1	0	0	0	0	0	0	0	0	21.7	0	0	0	0	0	0	0	0	0	0	0	0	0	0	0	0	0	0	0	0	0	0
0	0	2	131	85	82	0.6	18	96	1	0	97.9	0	0	0	0	0	0	1	0	0	0	0	0	0	0	0	24.72	0	0	0	0	0	0	0	0	1	0	0	0	0	0	0	0	0	0	0	1	0	0
0	1	888	111	73	85	0.8	17	96	1	0	98.3	0	0	0	0	0	0	1	0	0	1	0	0	0	0	0	33.73	0	0	0	0	0	0	0	0	0	0	0	0	0	0	0	0	0	0	0	0	0	0
0	0	1	112	78	96	0.9	20	94	1	0	97.8	0	0	0	0	0	0	1	0	0	0	0	0	0	0	0	27.65	0	0	0	0	0	0	0	0	0	0	0	0	0	0	0	0	0	0	0	0	0	0
0	0	1	142	89	130	0.9	20	92	1	0	98	0	0	0	0	0	0	1	0	1	0	0	0	0	0	0	38	0	0	0	1	0	0	0	0	0	0	1	0	0	0	0	1	0	0	0	0	0	0
0	0	2	128	85	81	0.6	20	97	1	0	98.1	0	0	0	0	0	0	1	0	0	0	0	0	0	0	0	32.59	0	0	0	0	0	0	0	0	0	0	0	0	0	0	0	0	0	0	0	0	0	0
0	0	2	113	74	94	0.8	17	97	1	0	99.2	0	0	0	0	0	0	1	0	1	0	0	0	0	0	0	23.04	0	0	0	0	0	0	0	0	0	0	0	0	0	0	0	0	0	0	1	0	0	0
0	1	2	98	61	145	1.5	27	86	1	0	97.7	0	0	0	0	0	0	1	0	0	0	1	0	0	1	0	30.6	0	0	0	0	0	0	0	0	0	0	0	0	0	0	0	0	0	0	0	0	0	0
0	0	2	129	92	113	0.9	24	96	1	0	98.9	0	0	0	0	0	0	1	1	0	0	0	0	0	0	0	34	0	0	0	0	0	0	0	0	0	0	1	0	0	0	1	0	0	0	0	0	0	0
0	1	1	125	84	85	0.7	20	98	1	0	98.9	0	0	0	0	0	0	1	1	0	0	0	0	0	0	0	43	0	0	0	0	0	0	0	0	0	0	0	0	0	0	0	0	0	0	0	0	0	0
0	0	1	131	84	101	0.8	20	99	1	0	99.2	0	0	0	0	0	0	1	0	1	0	0	1	1	0	1	36.45	0	0	0	1	0	0	1	0	1	0	0	0	0	0	0	0	0	0	0	0	0	0
0	0	2	114	80	80	0.7	18	93	0	0	98.9	0	1	0	0	0	0	1	1	1	0	0	0	0	0	0	28.83	0	0	0	0	0	0	0	0	0	0	0	0	0	0	0	0	0	0	0	0	0	0
0	0	2	132	68	57	0.4	20	97	1	0	98.3	0	0	0	0	0	0	1	0	0	0	0	0	0	0	0	24.29	0	0	0	0	0	0	0	0	0	0	0	0	0	0	0	0	0	0	0	0	0	0
0	0	1	109	95	132	1.2	26	97	0	0	98.8	1	0	0	0	0	0	1	0	1	0	0	0	0	0	1	20.75	1	0	0	0	1	0	1	0	1	0	0	0	0	0	0	0	0	0	0	0	0	0
0	1	1	159	89	129	0.8	24	84	1	0	98.2	0	0	0	0	0	0	1	1	1	0	0	0	0	0	0	63.41	0	0	0	0	0	0	0	0	0	0	0	0	0	0	0	0	0	1	0	0	0	0
0	0	1	123	77	104	0.8	20	91	1	0	99.7	0	0	0	0	0	0	1	0	1	0	0	0	0	0	0	33.7	0	0	0	0	0	0	0	0	0	0	0	0	0	0	0	1	0	0	0	0	0	0
0	1	2	111	75	98	0.9	18	96	1	0	98.5	0	0	0	0	0	0	1	0	1	0	0	0	0	0	0	40	1	0	0	0	0	0	0	0	0	0	0	0	0	0	1	0	0	0	0	0	0	0
0	1	2	122	82	89	0.7	16	98	1	0	98.5	0	0	0	0	0	0	1	0	0	0	0	0	0	0	1	45.4	0	0	0	0	0	0	0	0	0	0	0	0	0	0	0	0	0	0	1	0	0	0
0	1	1	133	82	79	0.6	20	99	1	0	99.1	0	0	0	0	0	0	1	0	0	1	0	0	0	0	0	34.53	0	0	0	0	0	0	0	0	0	0	0	0	0	0	0	0	0	0	0	0	0	0
0	0	2	126	78	143	1.1	22	85	1	0	100.1	0	0	0	0	0	0	1	0	1	0	0	0	0	0	1	26.14	1	0	0	0	0	0	0	0	0	0	0	0	0	1	0	0	0	0	0	0	0	0
0	1	1	135	99	110	0.8	22	98	1	0	97.6	0	0	0	0	0	0	1	1	1	0	0	0	0	0	1	21.31	0	0	0	1	1	0	0	0	0	0	0	0	0	0	0	0	1	0	0	0	0	0
0	0	2	120	60	63	0.5	18	96	1	0	98.3	0	0	0	0	0	0	1	0	1	0	0	0	0	0	0	20.1	0	0	0	0	0	0	0	0	0	0	1	0	0	0	0	0	0	0	1	1	0	0
0	0	1	140	87	85	0.6	18	97	1	0	99	0	0	0	0	0	0	1	1	0	0	0	0	0	0	0	31.68	0	0	0	0	0	0	1	0	0	0	0	0	0	0	0	0	0	0	0	0	0	0
0	1	2	152	82	120	0.8	24	67	1	0	97.8	0	0	0	0	1	0	1	0	0	0	0	0	0	0	0	30.27	0	0	0	0	0	0	0	0	0	0	0	0	0	0	1	0	0	0	1	0	0	0
0	1	2	88	63	95	1.1	18	100	1	0	97.9	1	0	0	0	0	0	1	1	1	0	0	0	0	0	0	18.75	0	0	0	0	0	0	0	0	0	0	0	0	0	0	0	0	0	0	0	0	0	0
0	0	2	146	81	92	0.6	20	95	1	0	98.2	0	0	0	0	0	0	1	1	0	0	0	0	0	0	0		0	0	0	0	0	0	0	0	0	0	0	0	0	0	0	0	1	0	1	0	0	0
0	1	2	145	93	112	0.8	18	98	1	0	97.6	0	0	0	0	0	0	1	0	1	0	0	0	0	0	0	40.32	0	0	0	0	0	0	0	0	0	0	0	0	0	0	0	0	0	0	0	0	0	0
0	1	2	155	105	128	0.8	20	98	1	0	97.4	0	0	0	0	0	0	1	0	1	0	0	0	0	0	0	21.98	0	0	0	0	0	0	1	0	1	0	1	0	0	0	0	0	0	0	0	0	0	0
0	1	1	145	81	61	0.4	18	100	1	0	97.9	0	0	0	0	0	0	1	0	0	0	0	0	0	0	0	63.77	0	0	0	0	0	0	0	0	0	0	0	0	0	0	0	0	0	0	0	0	0	0
0	1	2	133	92	96	0.7	18	96	1	0	98.5	0	0	0	0	0	0	1	0	1	0	0	0	0	0	0	21.75	0	0	0	0	0	0	0	1	0	0	0	0	0	0	0	0	0	0	0	0	0	0
0	1	1	159	92	99	0.6	18	97	1	0	98.4	0	0	0	0	0	0	1	0	0	0	0	0	0	0	0	41.32	0	0	0	0	0	0	0	0	0	0	1	0	0	0	0	0	0	0	0	0	0	0
0	0	1	140	64	72	0.5	18	98	1	0	98.5	0	0	0	0	0	0	1	0	0	0	0	0	0	0	0	25.88	0	0	0	0	0	0	0	0	0	0	0	0	1	0	0	0	0	0	0	0	0	1
0	0	2	104	68	70	0.7	18	98	1	0	97.4	0	0	0	0	0	0	1	1	1	0	0	0	0	0	0	23.5	0	0	0	0	0	0	0	0	0	1	0	0	0	0	0	0	0	0	1	0	0	0
0	0	2	108	75	83	0.8	16	96	1	0	97.5	0	0	0	0	0	0	1	0	0	0	0	0	0	0	1	25.31	0	0	0	0	0	0	0	0	1	0	0	0	0	0	0	0	0	0	1	0	0	0
0	1	1	129	69	86	0.7	18	100	1	0	99.2	0	0	0	0	0	0	1	0	0	0	0	0	0	0	0	28.69	0	0	0	0	0	1	0	0	0	0	0	0	1	0	0	0	0	0	0	0	0	0
0	0	1	125	87	82	0.7	18	96	1	0	98.7	0	0	0	0	0	0	1	0	0	0	0	0	0	0	0	23.79	0	0	0	0	0	0	0	0	0	0	0	0	0	0	0	0	0	0	0	0	0	0
0	0	2	131	81	73	0.6	16	95	1	0	99.8	0	0	0	0	0	0	1	0	0	0	0	1	0	0	0	25.01	0	0	0	0	0	0	0	0	0	0	0	0	0	0	0	0	0	0	0	0	0	0
0	1	2	154	97	116	0.8	28	95	1	0	97.9	0	1	0	0	0	0	1	1	0	0	0	0	0	0	1	40.81	0	0	0	0	0	0	0	0	0	0	0	0	0	1	1	0	0	0	0	0	0	0
0	1	1	158	109	92	0.6	18	99	1	0	97.8	0	0	0	0	0	0	1	0	0	0	0	0	0	0	0	30.49	0	0	0	0	0	0	0	0	0	0	0	0	0	0	0	0	0	0	0	0	0	0
0	0	2	173	97	99	0.6	18	98	0	0	97.9	0	0	0	0	0	0	1	0	0	0	0	0	0	0	0	24.32	0	0	0	0	0	0	1	0	1	0	0	0	0	0	0	0	0	0	0	0	0	0
0	0	2	101	73	73	0.7	18	95	1	0	98.1	1	0	0	0	0	0	1	0	0	0	0	0	0	0	0	22.45	0	0	0	0	0	0	0	1	0	0	0	0	0	0	0	0	0	0	0	0	0	0
0	0	2	136	63	96	0.7	21	98	1	0	98.7	0	0	0	0	0	0	1	0	1	0	0	0	0	0	0	27.32	0	0	0	0	0	0	1	0	0	0	1	0	0	0	0	0	0	0	0	0	0	0
0	1	1	110	76	116	1.1	16	97	1	0	99.6	0	0	0	0	0	0	1	1	1	0	0	0	1	0	0		1	0	0	0	0	0	0	1	0	0	1	0	0	0	0	1	0	1	0	0	0	0
0	1	1	121	75	105	0.9	18	97	1	0	99	0	0	0	0	0	0	1	0	0	0	0	0	0	0	0	20.18	0	1	0	0	0	0	0	0	0	0	1	0	0	1	0	0	0	0	0	0	0	1
0	0	1	138	86	107	0.8	19	93	1	0	99.2	0	0	0	0	0	0	1	0	0	0	0	0	0	0		32.2	0	0	0	0	0	0	0	0	0	0	0	0	0	0	0	0	0	0	0	0	0	0
0	0	1	104	74	121	1.2	26	97	1	0	97.6	0	0	0	0	0	0	1	0	0	0	1	0	0	0	0	49.98	0	0	0	0	0	0	0	0	0	0	1	0	0	0	0	0	0	0	0	0	0	0
0	0	2							0	0	98.6	1	0	1	1	0	1	0	0	1	0	0	0	0	0	1	30.68	0	0	1	0	0	0	0	0	1	0	0	0	0	1	0	0	0	0	0	0	1	0
0	0	2	173	95	105	0.6	28	99	1	0	98.8	0	0	0	0	0	0	1	0	1	0	0	1	0	0	0	35.95	0	0	0	0	0	0	0	0	0	0	0	0	0	0	0	0	0	0	0	0	0	0
1	1	2									98							1
1	1	1									98.3							1
0	1	888	123	80	90	0.7	18	100	1	0	98.3	0	0	0	0	0	0	1	0	1	0	0	0	0	0	0	26.3	0	0	0	0	0	0	0	0	0	0	0	0	0	0	0	0	0	0	1	0	0	0
0	1	2	148	89	81	0.5	16	99	1	0	97.8	0	0	0	0	0	0	1	0	1	0	0	1	0	0	0	45	0	0	0	0	0	0	0	0	0	0	0	0	0	0	0	0	0	0	0	0	0	0
0	1	2	138	84	132	1	24	100	1	0	97.8	1	0	0	0	1	0	1	0	0	0	0	0	0	0	0	26.27	0	1	0	0	0	0	0	0	0	0	0	0	0	0	0	0	0	0	0	0	0	0
0	0	2	158	128	133	0.8	22	92	1	0	99.8	0	0	0	0	0	0	1	0	0	0	1	0	0	0	0	27.33	0	0	0	0	0	0	0	0	0	0	1	0	0	0	0	0	0	0	0	0	0	0
0	1	1	141	80	68	0.5	24	94	1	0	98	0	0	0	0	0	0	1	1	1	0	0	0	0	0	0	42.02	0	0	0	0	0	0	0	0	1	0	0	0	0	0	1	0	0	0	0	0	0	0
0	0	1	98	60	83	0.8	21	98	1	0	99.1	0	0	0	0	0	0	1	0	0	0	0	0	0	0	0	28.66	1	0	0	0	0	0	0	0	0	0	0	0	0	0	0	0	0	0	0	0	0	0
0	0	1	87	54	125	1.4	24	92	1	0	98.2	1	0	0	0	0	0	1	1	0	0	0	1	0	0	1	22.75	0	0	1	0	1	0	0	0	0	0	0	0	0	0	0	0	1	1	0	1	0	0
0	0	2	91	54	103	1.1	20	94	1	0	97.4	1	0	0	0	0	1	1	0	0	0	0	0	0	0	0	39.54	1	1	0	0	0	0	1	0	0	0	0	0	0	0	0	0	0	0	0	0	0	0
0	1	2	130	76	130	1	16	99	1	0	98.6	0	0	0	0	0	0	1	0	1	0	0	0	0	0	0	22.85	0	0	0	0	0	0	0	0	0	0	0	0	0	0	0	0	0	0	0	0	0	0
0	1	2	125	83	122	1	18	96	1	0	98.8	0	0	0	0	0	0	1	0	0	0	0	0	0	0	0	35.22	0	0	0	0	0	0	0	0	0	0	1	0	0	0	0	0	0	0	0	0	0	0
0	1	1	156	61	81	0.5	20	97	1	0	99.2	0	0	0	0	0	0	1	0	0	0	0	0	0	0	0	31.98	0	0	0	0	0	0	0	0	0	1	0	0	1	0	0	0	0	0	0	0	0	0
0	0	1	135	88	82	0.6	22	93	1	0	98.3	0	0	0	0	0	0	1	1	0	0	0	0	0	0	0	18.84	0	0	0	0	0	0	1	0	0	0	0	0	0	1	0	0	0	0	0	0	0	0
0	1	1	132	85	112	0.8	20	93	1	0	98.4	0	0	0	0	0	0	1	0	0	0	0	0	0	0	1	34.53	0	0	0	0	0	0	0	0	0	0	0	0	0	0	1	0	0	0	0	0	1	0
0	0	1	118	76	66	0.6	18	99	1	0	97.7	0	0	0	0	0	0	1	1	0	0	0	0	0	0	0	25.32	0	0	0	0	0	0	0	0	0	0	0	0	0	0	0	0	1	0	0	0	0	0
0	1	2	107	67	86	0.8	16	98	1	0	98.7	0	0	0	0	0	0	1	1	1	0	0	0	0	0	0	34.01	0	0	0	0	0	0	0	0	0	0	0	0	0	0	0	0	0	0	0	0	0	0
0	0	2	109	70	72	0.7	16	98	1	0	97.7	0	0	0	0	0	0	1	0	1	0	0	0	0	0	0	22.98	0	0	0	0	0	0	0	0	0	0	0	0	0	0	0	0	0	0	1	0	0	0
0	1	2	78	48	80	1	22	89	1	0	98.3	1	0	0	0	0	1	1	0	1	0	0	0	0	0	0	34.2	1	0	0	0	0	0	0	1	0	0	1	0	0	0	0	0	0	0	0	0	0	0
0	1	2	152	88	95	0.6	22	93	1	0	98.3	0	0	0	0	0	0	1	1	0	0	0	0	0	0	0	32.57	0	0	0	0	0	0	1	0	0	0	0	0	0	0	0	0	0	0	0	0	0	0
0	1	2	133	69	86	0.6	20	97	1	0	100.7	0	0	0	0	0	0	1	0	1	0	0	0	0	0	0	27.3	1	1	0	0	0	0	1	1	1	0	0	0	0	0	0	0	0	0	1	0	0	0
0	1	3	153	77	92	0.6	18	100	1	0	102.4	0	0	0	0	0	0	1	0	0	0	0	0	0	0	0	30.73	1	0	0	0	0	0	1	0	1	0	1	0	0	0	0	0	0	0	0	0	0	0
0	0	1	135	91	99	0.7	24	99	1	0	99	0	0	0	0	0	0	1	0	0	0	0	0	0	0	0	19.52	0	0	0	0	0	0	0	0	1	0	0	0	0	0	0	0	0	0	0	0	0	0
0	0	2	141	86	100	0.7	25	98	1	0	98.6	0	0	0	0	0	0	1	1	1	0	0	0	0	0	0	35.2	1	0	0	0	0	0	0	0	0	0	0	0	0	0	0	0	0	0	0	0	0	0
0	1	2	146	99	118	0.8	24	98	1	0	98.2	0	0	0	0	0	0	1	0	0	0	0	1	0	0	0	53.38	0	0	0	0	0	0	0	0	0	0	0	0	0	0	0	0	0	0	0	0	0	0
0	1	2	165	93	96	0.6	21	96	1	0	98.5	0	1	0	0	0	0	1	0	0	0	1	0	0	0	0	45.94	0	0	0	1	0	0	0	0	0	0	0	0	0	0	0	0	0	0	0	0	0	0
0	1	1	159	102	127	0.8	20	98	1	0	98	0	0	0	0	0	0	1	1	0	0	0	0	0	0	1	28.64	0	0	0	0	0	0	1	0	0	0	0	0	0	0	0	0	0	0	0	0	0	0
0	0	2	140	94	100	0.7	20	98	1	0	98.7	0	1	0	0	0	0	1	1	0	0	0	0	0	0	0	39.61	0	0	0	0	0	0	0	0	0	0	0	0	0	0	0	0	0	0	0	0	0	0
0	1	1	147	65	86	0.6	18	100	0	0	97.9	0	1	0	0	0	0	1	0	0	0	0	0	0	0	0	23.84	0	0	0	0	0	0	0	0	0	0	0	0	0	0	0	0	0	0	0	0	0	0
0	1	1	139	76	98	0.7	18	100	1	0	98.6	0	0	0	0	0	0	1	1	1	0	0	0	0	0	1	33.59	0	0	0	0	0	0	0	1	0	0	0	0	0	0	0	0	0	1	1	0	0	0
0	0	2	169	91	78	0.5	18	96	1	0	97.7	0	0	0	0	0	0	1	0	0	0	0	0	0	0	0	40.89	0	0	0	0	0	0	0	0	1	0	1	0	0	0	0	0	0	1	0	0	0	0
0	1	2	115	75	83	0.7	20	100	1	0	98.4	0	0	0	0	0	0	1	1	1	1	0	0	1	0	0	33.87	0	0	0	0	0	0	0	0	0	0	0	0	0	0	0	0	0	0	0	0	0	0
0	0	2	101	50	124	1.2	18	98	1	0	98	0	1	0	0	0	0	1	1	1	0	0	0	0	0	1	25.14	1	1	1	0	0	0	0	0	0	0	0	0	0	1	1	0	0	0	0	0	1	0
0	0	2	156	81	84	0.5	18	100	1	0	97.8	0	0	0	0	0	0	1	0	1	0	0	0	0	0	0	19.78	0	0	0	0	0	0	0	1	0	0	0	0	0	0	0	0	0	0	1	0	0	0
0	0	888	126	82	109	0.9	18	100	1	0	99.4	1	1	0	0	0	0	1	0	1	0	0	0	0	0	1	27.35	0	0	0	0	0	0	0	0	0	0	0	0	0	0	0	0	0	0	0	1	0	0
0	1	2	191	106	95	0.5	18	98	1	0	98.6	0	0	0	0	0	0	1	0	0	0	0	0	0	0	0	25.4	0	0	0	0	0	0	0	0	0	0	0	0	0	0	0	0	0	0	0	0	0	0
0	1	2	149	81	90	0.6	18	93	1	0	97.2	0	0	0	0	0	0	1	0	0	0	0	0	0	0	0	31.24	0	0	0	0	0	0	0	0	0	0	0	0	0	0	0	0	0	0	1	0	0	0
0	1	2	128	96	106	0.8	16	98	1	0	98.1	0	0	0	0	0	0	1	0	0	0	0	0	0	0	0	29.59	0	0	0	0	0	0	0	0	0	0	0	0	0	0	0	0	0	0	0	0	0	0
0	1	2	148	70	84	0.6	19	100	1	0	98.3	0	0	0	0	0	0	1	0	0	0	0	0	0	1	0	25.62	0	0	0	0	0	0	0	0	0	0	0	0	0	0	0	0	0	0	0	0	0	0
0	1	1	132	67	85	0.6	18	100	1	0	98.3	0	0	0	0	0	0	1	1	0	0	0	0	0	0	0	34.66	0	0	0	0	0	0	0	1	0	0	0	0	0	0	1	0	0	0	0	0	0	0
0	1	2	124	79	75	0.6	18	98	0	0	99.4	0	0	0	0	0	0	1	0	0	0	0	0	0	0	0	50.46	0	0	0	0	0	0	0	0	0	0	0	0	0	0	0	0	0	0	0	0	0	0
0	1	2	143	78	83	0.6	15	91	1	0	98	0	0	0	0	0	0	1	0	0	0	0	0	0	0	0	36	0	0	0	0	0	0	0	0	0	0	0	0	0	0	0	0	0	0	0	0	0	0
0	1	1	105	63	92	0.9	24	100	1	0	98.7	0	0	0	0	0	0	1	1	0	0	0	0	0	0	0	41	0	0	0	0	0	0	0	0	0	0	1	0	0	0	0	0	0	0	0	0	0	0
0	1	1	148	87	116	0.8	20	91	0	0	97.7	0	0	0	0	0	0	1	0	1	0	0	0	0	0	0	42.96	0	0	0	0	0	0	0	0	1	0	0	0	0	0	0	1	0	0	0	0	0	0
0	1	2	153	79	65	0.4	22	100	1	0	98.5	0	0	0	0	0	0	1	0	0	0	0	0	0	0	0	31.42	0	0	0	0	0	0	0	0	0	0	1	0	0	0	0	0	1	0	0	0	0	0
0	1	1	158	73	147	0.9	30	93	1	0	99.8	0	0	0	0	0	0	1	0	0	0	0	0	0	0	0	28	1	0	0	0	0	0	0	0	0	0	1	0	0	0	0	0	0	0	0	0	0	0
0	1	1	105	65	83	0.8	19	100	1	0	98.5	1	0	0	0	0	0	1	1	0	0	0	0	0	0	1	31.55	0	1	0	0	1	0	1	0	0	0	0	0	0	0	0	0	1	1	0	0	0	0
0	0	1	167	103	79	0.5	20	99	1	0	98.2	0	0	0	0	0	0	1	0	1	0	0	0	0	0	0	31.41	0	0	0	0	0	0	0	0	0	0	0	0	0	0	1	0	0	0	0	0	0	0
0	1	2	146	89	138	0.9	20	94	1	0	100.4	0	0	0	0	0	0	1	0	1	0	0	0	0	0	0	28.23	0	0	0	0	0	0	0	0	0	0	0	0	0	0	0	0	0	0	0	0	0	0
0	0	1	153	91	98	0.6	34	95	1	0	99.9	0	0	0	0	0	0	1	0	1	0	0	0	0	0	0	46.19	0	0	0	1	0	0	1	0	1	0	0	0	0	0	1	0	0	0	0	0	0	0
0	1	2	120	78	110	0.9	20	99	1	0	97.8	0	0	0	0	0	0	1	0	0	0	0	1	0	0	0	39.83	0	0	0	0	0	0	0	0	0	0	0	1	0	0	0	0	0	0	0	0	0	0
0	0	1	179	132	126	0.7	16	83	0	0	97.6	0	1	0	0	0	0	1	0	0	0	0	0	0	0	0	14.7	0	0	0	0	1	0	0	0	0	0	0	0	0	0	0	0	0	0	0	0	0	0
0	0	1	86	60	82	1	16	97	1	0	97.7	1	0	0	0	0	0	1	0	1	0	0	0	0	0	0	23.91	0	0	0	0	1	0	0	0	0	0	0	0	0	0	0	0	1	1	1	0	0	0
1	0	888									98.7							1
0	1	1	110	74	111	1	20	100	1	0	97.8	1	1	0	0	0	0	1	1	0	0	0	0	0	0	0		0	1	0	0	0	0	1	0	1	0	0	0	0	0	0	0	0	0	0	0	0	0
0	0	1	142	82	61	0.4	18	100	1	0	97.8	0	0	0	0	0	0	1	0	0	0	0	1	0	0	0	23.15	0	0	0	0	0	0	0	0	0	0	0	0	0	0	0	0	0	0	1	0	0	0
0	1	2	128	88	95	0.7	18	95	1	0	98.4	0	0	0	0	0	0	1	1	0	0	0	0	0	0	0	31.05	0	0	0	0	0	0	0	0	0	0	0	0	0	0	0	0	0	0	1	0	0	0
0	1	2	115	79	88	0.8	20	98	0	0	97.6	0	0	0	0	0	0	1	0	0	0	0	0	0	0	0	27.28	0	0	0	0	0	0	0	0	0	0	0	0	0	0	0	0	0	0	0	0	0	0
0	0	1	138	73	88	0.6	18	100	1	0	97.9	0	0	0	0	0	0	1	0	1	0	0	0	0	0	0	25.01	0	0	0	0	0	0	0	0	0	0	0	0	0	0	1	0	0	0	0	1	0	0
0	0	1	102	63	109	1.1	26	100	0	1	96.1	1	1	0	1	0	1	1	0	0	0	0	0	0	0	0	20.27	1	0	1	1	1	1	0	0	0	0	0	0	0	0	0	0	0	0	0	0	0	0
0	0	2	114	71	103	0.9	20	96	1	0	98.3	0	0	0	0	0	0	1	0	0	0	0	0	0	0	0	55.91	0	0	0	0	0	0	0	0	0	0	0	0	0	0	0	0	0	0	0	0	0	0
0	1	1	142	81	128	0.9	24	100	1	0	103	0	0	0	0	0	0	1	0	0	0	0	0	0	0	0	35.19	1	1	0	0	0	0	0	0	0	0	1	0	0		0	0	0	1	1	0	0	0
0	0	2	107	73	96	0.9	20	98	1	0	98.6	0	0	0	0	0	0	1	0	1	0	0	0	0	0	0	20.93	0	1	0	0	0	0	0	0	0	0	0	0	0	0	0	0	0	0	0	0	0	0
0	1	1	174	93	68	0.4	18	99	1	0	97.8	0	0	0	0	0	0	1	1	1	0	0	0	0	0	0	27.34	0	0	0	0	0	0	1	0	0	0	0	0	0	0	0	0	0	1	0	0	0	0
0	1	2	109	71	90	0.8	20	91	1	0	97.9	0	0	0	0	0	0	1	0	0	0	0	0	0	0	0	26.27	0	0	0	0	0	0	0	0	0	0	0	0	0	0	0	0	0	0	0	0	0	0
0	0	2	145	89	75	0.5	18	86	1	0	98.1	0	0	0	0	0	0	1	0	1	0	0	0	0	0	0	29.7	0	0	0	0	0	0	0	0	0	0	1	0	0	0	0	0	0	0	0	0	0	0
0	0	1	116	66	113	1	18	100	1	0	97.9	0	0	0	0	0	0	1	0	1	0	0	0	0	0	0	22.1	0	0	0	0	1	0	1	0	0	0	1	0	0	0	0	1	1	1	1	0	0	0
0	1	2	118	73	148	1.3	18	96	1	0	97.9	0	0	0	0	0	0	1	0	0	0	0	0	0	0	0	24.6	1	0	1	0	0	0	0	0	0	0	1	0	0	1	0	0	0	0	0	1	0	0
0	1	1	186	103	108	0.6	19	100	1	0	98.8	0	0	0	0	0	0	1	0	0	0	0	0	0	0	0	34.87	0	0	0	0	0	0	0	0	0	0	0	0	0	0	0	0	0	0	0	0	0	0
0	0	1	169	112	105	0.6	30	75	1	1	97.8	0	0	0	0	0	0	1	1	1	0	0	0	0	0	1	21.8	0	0	0	1	1	0	0	1	0	0	0	0	0	1	0	0	1	0	0	0	0	0
0	1	2	123	82	105	0.9	18	96	1	0	97.3	0	0	0	0	0	0	1	0	0	0	0	1	0	1	0	31.24	0	0	0	0	0	0	0	0	0	0	1	0	0	0	0	0	0	0	0	0	0	0
0	0	2	138	79	97	0.7	18	99	1	0	98.5	0	0	0	0	0	0	1	0	1	0	0	0	0	0	0	26.76	0	0	0	0	0	0	1	1	0	0	1	0	0	0	0	0	0	0	1	0	0	0
0	1	2	185	105	92	0.5	18	98	1	0	98	0	0	0	0	0	0	1	0	0	0	0	0	0	0	0	87.61	0	0	0	0	0	0	0	0	0	0	1	0	0	0	0	0	0	0	0	0	0	0
0	0	2	112	77	88	0.8	18	85	1	0	97.8	0	1	0	0	0	0	1	0	1	0	0	0	0	0	0	27.4	0	0	0	0	0	0	0	0	0	0	0	0	0	0	0	0	0	0	0	0	0	0
0	1	2	154	104	104	0.7	16	100	1	0	100	0	1	0	0	0	0	1	1	1	0	0	0	0	0	0	18.16	0	0	0	0	0	0	0	0	0	0	0	0	0	0	0	0	0	0	1	0	0	0
0	1	888	128	72	78	0.6	20	96	1	0	98	0	0	0	0	0	0	1	0	0	0	0	0	0	0	0	41.5	0	0	0	0	0	0	0	0	0	0	0	0	0	0	0	0	0	0	0	0	0	0
0	0	1	108	74	104	1	20	95	1	0	98.5	0	0	0	0	0	0	1	0	1	0	0	0	0	0	0	26.57	0	0	0	0	0	0	0	0	1	0	0	0	0	0	0	0	0	0	1	0	0	0
0	1	2	128	86	105	0.8	18	98	1	0	99	0	0	0	0	0	0	1	0	0	0	0	0	0	0	0	31.14	0	0	0	0	0	0	0	0	0	0	0	0	0	0	0	0	0	0	0	0	0	0
0	0	2	153	81	87	0.6	18	100	1	0	98.3	0	0	0	0	0	0	1	0	0	0	0	0	0	0	0	28.55	0	0	0	0	0	0	1	0	0	0	0	0	0	0	0	0	0	0	0	0	0	0
0	0	2	80	56	117	1.5	18	89	1	0	97.9	1	0	0	0	0	0	1	0	1	0	0	0	0	0	0	27.3	0	0	0	0	0	0	0	0	0	0	1	0	0	0	0	0	0	0	0	0	0	0
0	1	4	126	97	157	1.2	26	98	1	0	97.5	1	0	0	0	0	0	1	0	0	0	0	0	0	0	1	22.36	0	0	1	0	0	0	0	0	0	0	0	0	0	0	0	0	0	0	1	0	0	0
0	1	1	165	94	68	0.4	18	99	1	0	98.8	0	0	0	0	0	0	1	1	0	0	0	0	0	0	0	44.6	0	0	0	0	0	0	0	0	0	0	1	0	0	0	0	0	0	0	0	0	0	0
0	0	1	189	109	65	0.3	18	99	1	0	97.6	0	0	0	0	0	0	1	0	0	0	0	0	0	0	0	27	0	0	0	1	0	0	0	0	0	0	1	0	0	0	0	0	0	0	0	0	0	0
0	1	2	128	87	103	0.8	22	96	1	0	98.4	0	0	0	0	0	0	1	0	1	0	0	0	0	0	0	21.83	0	0	0	0	0	0	0	0	0	1	0	0	0	0	0	0	0	0	0	0	0	0
0	1	1	123	75	91	0.7	18	99	1	0	98.7	0	0	0	0	0	0	1	0	1	0	0	0	0	0	1	31.91	0	0	0	0	0	0	0	0	0	0	0	0	0	0	0	0	0	0	0	0	0	0
0	1	1	170	107	124	0.7	16	99	1	0	100.6	0	0	0	0	0	0	1	1	0	0	0	0	0	0	0	33.02	0	0	0	0	0	0	0	0	0	0	0	0	0	0	0	0	0	0	0	0	0	0
0	0	2	127	76	132	1	16	99	1	0	98.1	0	0	0	0	0	0	1	0	1	0	0	0	0	0	0	32.46	0	0	0	0	0	0	0	0	0	0	0	0	0	0	0	0	1	1	0	0	0	0
0	0	2	99	68	107	1.1	18	96	1	0	99.3	0	0	0	0	0	0	1	0	0	0	0	0	0	0	0	26.44	0	1	0	0	0	0	0	0	0	0	0	0	0	0	0	0	0	0	0	0	0	0
0	1	1	107	70	83	0.8	18	99	0	0	98.8	0	0	0	0	0	0	1	0	0	0	0	0	0	0	1	43.29	0	0	0	0	1	0	0	0	0	1	0	0	0	0	0	0	1	1	0	0	0	0
1	0	1							1		98.2							1
0	1	2	120	80	118	1	18	97	1	0	99.4	0	0	0	0	0	0	1	0	0	0	0	0	0	1	0	33.3	0	0	0	0	0	0	0	0	0	0	0	0	0	0	0	0	0	0	0	0	0	0
0	1	2	124	71	106	0.9	16	91	1	0	98.2	0	0	0	0	0	0	1	0	1	0	0	0	0	0	0	28.2	0	0	0	0	0	0	0	0	0	0	0	0	0	0	0	1	0	0	0	0	0	0
0	1	2	172	93	97	0.6	20	100	1	0	98.1	0	0	0	0	0	0	1	0	0	0	0	0	0	0	0	36.86	0	0	0	0	0	0	1	0	0	0	0	0	0	0	0	0	0	0	0	0	0	0
0	1	2	159	73	109	0.7	22	95	1	0	98.5	0	0	0	0	0	0	1	0	0	0	0	0	0	0	0	34.28	0	0	0	0	0	0	0	0	0	0	0	0	0	0	0	0	0	0	0	0	0	0
0	1	2	124	87	89	0.7	20	94	1	0	97.9	0	0	0	0	0	0	1	1	1	0	0	0	0	1	0	49.56	0	0	0	0	0	0	0	0	0	0	0	0	0	0	1	0	0	0	1	0	0	0
0	0	2	113	60	96	0.8	20	98	1	0	98.4	0	0	0	0	0	0	1	0	1	0	0	0	0	0	0	25.7	0	0	0	0	0	0	1	0	0	1	0	0	0	0	0	0	0	0	1	0	0	0
0	0	2	153	101	76	0.5	18	95	1	0	98.7	0	0	0	0	0	0	1	1	0	0	0	0	0	0	0	39	0	0	0	0	0	0	0	0	0	0	0	0	0	0	0	0	0	0	0	0	0	0
0	1	1	131	100	150	1.1	26	99	1	0		0	0	0	0	0	0	1	0	0	0	0	0	0	0	0	27.3	0	0	0	0	0	0	0	0	0	0	0	0	0	0	0	0	0	0	0	0	0	0
0	1	1	95	63	155	1.6	21	100	1	0	98.3	0	0	0	0	0	0	1	1	1	0	0	0	0	0	0	33.8	0	0	0	0	0	0	0	0	0	0	0	0	0	0	0	0	0	0	0	0	0	0
0	1	1	103	66	52	0.5	18	99	1	0	98.5	0	0	0	0	0	0	1	0	1	0	0	0	0	0	0	31	0	0	0	1	0	0	1	0	0	0	0	0	0	0	0	0	0	0	0	0	0	0
0	1	1	161	95	111	0.7	21	90	1	0	98	0	0	0	0	0	0	1	1	0	0	0	0	0	0	0	63.4	0	0	0	0	0	1	0	0	0	0	1	0	0	0	1	0	0	0	0	0	0	0
0	0	2	156	89	83	0.5	18	89	1	0	97.5	0	0	0	0	0	0	1	0	0	0	0	0	0	0	0	22	0	0	0	0	0	0	0	0	0	0	0	0	0	0	0	0	0	0	0	0	0	0
0	1	1	155	77	105	0.7	18	100	1	0	99.3	0	0	0	0	0	0	1	0	1	0	0	0	0	0	0	26.61	0	0	0	1	0	0	0	0	0	0	0	0	0	0	0	0	0	0	0	0	0	0
0	0	2	106	72	118	1.1	20	100	1	0	98.3	0	0	0	0	0	0	1	0	1	0	0	0	0	0	1	34.3	0	0	0	0	0	0	0	0	0	0	1	0	0	0	1	0	0	0	1	0	0	0
0	0	1	130	66	123	0.9	24	93	1	0	99	0	0	0	0	0	0	1	0	1	0	0	0	0	0	0	52	0	0	0	0	0	0	0	1	1	0	1	0	0	0	0	0	0	0	0	0	0	0
0	0	2	96	76	96	1	16	100	1	0	98	0	0	0	0	0	0	1	1	0	0	0	0	0	0	0	27.1	0	0	0	0	0	0	1	0	0	0	0	0	0	0	1	0	0	0	0	0	0	0
0	1	1	109	77	131	1.2	20	100	1	0	98	1	0	0	0	0	0	1	1	0	0	0	0	0	0	0	26.93	0	0	0	0	0	0	0	1	0	0	0	0	1	0	1	0	0	0	0	0	0	0
0	0	1	136	68	87	0.6	16	96	1	0	99.1	0	0	0	0	0	0	1	0	0	0	0	0	0	0	0	24.9	0	0	0	0	0	0	0	0	0	0	0	0	0	0	0	0	0	0	0	0	0	1
0	0	1	145	89	68	0.5	20	99	1	0	98.5	0	0	0	0	0	0	1	1	0	0	0	0	1	0	0	33.88	0	0	0	0	0	0	0	0	0	0	0	0	0	0	0	0	0	0	0	0	0	0
0	1	1	105	75	105	1	16	97	1	0	98	1	0	0	0	0	0	1	1	0	0	0	0	0	0	0	26	0	0	0	0	0	0	0	0	0	1	0	0	0	0	0	1	0	0	0	0	0	0
0	0	2	165	72	61	0.4	18	94	1	0	97.9	0	0	0	0	0	0	1	0	1	0	0	0	0	0	0	35.1	0	0	0	0	0	0	1	0	0	0	0	0	0	0	0	0	0	0	0	0	0	0
0	1	1	151	80	101	0.7	18	97	1	0	98.5	0	0	0	0	0	0	1	0	0	0	0	0	0	0	0	41.66	0	0	0	0	0	0	0	0	0	0	0	0	0	0	0	0	0	0	0	0	0	0
0	0	2	124	63	92	0.7	18	93	1	0	99	0	0	0	0	0	0	1	0	1	0	0	0	0	0	0	22.1	0	0	0	0	0	0	0	0	0	0	0	0	0	0	0	0	0	0	1	0	0	0
0	1	2	92	66	84	0.9	18	98	1	0	99	0	0	0	0	0	0	1	1	1	0	0	0	0	0	0	33	0	0	0	0	0	0	0	0	0	0	0	0	0	0	0	0	0	0	1	0	0	0
0	1	2	136	78	119	0.9	26	92	1	0	99.5	0	0	0	0	0	0	1	0	0	0	0	0	0	0	0	37.7	0	0	0	1	0	0	0	0	0	0	0	0	0	0		0	0	0	0	0	1	0
0	0	997	137	87	112	0.8	20	97	1	0	97.7	0	0	0	0	0	0	1	0	1	0	0	0	0	0	0	33.1	0	0	0	0	0	0	0	0	0	0	0	0	0	0	0	0	0	0	0	0	0	0
0	1	2	145	92	80	0.6	18	96	1	0	98.7	0	0	0	0	0	0	1	0	0	0	0	0	0	0	0	31.13	0	0	0	0	0	0	0	0	0	0	0	0	0	0	0	0	0	0	0	0	0	0
0	1	2	104	48	93	0.9	16	95	1	0	98.3	0	0	0	0	0	0	1	0	0	0	0	0	0	0	0	24.76	0	0	0	0	0	0	0	0	0	0	0	0	0	0	0	0	0	0	1	0	0	0
0	0	1	140	74	115	0.8	24	82	1	0	98.9	0	0	0	0	0	0	1	1	1	0	0	0	0	0	0	32.6	0	0	0	0	0	0	0	0	0	0	1	0	1	0	1	0	0	0	0	0	0	0
0	0	2	180	103	96	0.5	18	93	1	0	98.8	0	0	0	0	0	0	1	0	0	0	0	0	0	0	0	30.6	0	0	0	0	0	0	0	1	1	0	0	0	0	0	0	0	0	0	0	0	0	0
0	0	2	99	59	59	0.6	18	97	1	0	97.6	0	0	0	0	0	0	1	0	0	0	0	0	0	0	0	14.1	1	1	0	0	0	0	0	0	0	0	1	0	0	0	0	0	0	0	0	0	0	0
0	0	2	108	74	74	0.7	22	97	1	0	97.9	0	0	0	0	0	0	1	1	1	0	0	0	0	0	0	31.3	0	0	0	0	0	0	0	0	0	0	0	0	0	1	0	0	0	0	0	0	0	0
0	0	2	136	93	95	0.7	18	97	1	0	98.7	0	0	0	0	0	0	1	0	0	0	0	0	0	0	0	26.54	0	0	0	0	0	0	0	0	0	0	1	0	0	0	0	0	0	0	0	0	0	0
0	1	1	168	100	130	0.8	24	100	1	0	98.5	0	0	0	0	0	0	0	0	0	0	0	0	0	0	0	33.3	0	0	0	0	0	0	0	0	1	0	0	0	0	0	0	0	0	0	0	0	0	0
0	1	1	92	51	99	1.1	19	99	1	0	97.7	1	0	0	0	0	0	0	1	0	0	0	0	0	0	0	32	0	0	1	1	1	0	1	0	0	0	0	0	0	0	0	0	1	1	0	0	0	0
0	1	1	125	84	110	0.9	17	93	1	0	98.4	0	0	0	0	0	0	0	1	0	0	0	0	0	0	0	24.95	0	0	0	0	0	0	0	0	0	0	0	0	0	0	0	0	0	0	0	0	0	0
0	1	2	123	76	100	0.8	18	98	1	0	97.9	0	0	0	0	0	0	0	0	0	0	0	0	0	0	0	28.74	0	0	0	0	0	0	0	0	0	0	0	0	0	0	0	0	0	0	1	0	0	0
0	1	1	74	59	80	1.1	20	94	1	0	97.9	1	1	0	0	0	0	1	0	1	0	0	0	0	0	0	33.06	1	0	0	0	0	0	0	0	0	0	0	0	0	1	0	0	0	0	0	0	0	0
0	1	2							0	0	99.5	1	1	0	1	0	1	0	0	0	0	0	0	0	1	0	26.6	1	0	1	1	0	1	0	0	0	0	0	0	0	0	0	0	0	0	0	0	0	0
1	0	1									98.7							0
0	1	1	113	78	83	0.7	18	100	1	0	98.1	0	0	0	0	0	0	0	0	0	0	0	0	0	0	0	28.5	0	0	0	0	0	0	0	0	0	0	0	0	0	0	0	0	0	0	0	0	0	0
0	0	1	149	117	110	0.7	22	90	1	0	97.9	0	0	0	0	0	0	0	1	1	0	0	0	0	0	0	33.8	0	0	0	1	0	0	0	0	0	0	0	0	0	0	1	1	0	0	0	0	0	0
0	1	1	60	40	150	2.5	40	78	1	1	100	0	0	1	0	0	0	0	1	0	0	0	0	0	0	0	33.2	0	0	0		0	0	0	0	0	0	0	0	0	0	0	0	0	0	0	0	0	0
0	0	1	139	86	91	0.7	18	94	1	0	98.6	0	0	0	0	0	0	0	1	0	0	0	0	0	0	0	48.6	0	0	0	0	0	0	0	0	0	0	1	0	0	0	1	0	1	1	0	0	0	0
0	0	1	103	72	108	1	18	91	1	0	98.8	0	0	0	0	0	0	0	0	0	0	0	0	0	0	0		0	0	0	0	0	0	0	0	0	0	0	0	0	0	0	0	0	0	0	0	0	0
0	1	2	139	75	72	0.5	17	94	1	0	98.5	0	1	0	0	0	0	0	0	0	0	0	0	0	0	0	27.5	0	0	0	0	0	0	1	0	0	1	0	0	0	0	0	0	0	0	0	0	0	0
0	0	1	148	73	73	0.5	18	86	1	0	98.4	0	0	0	0	0	0	0	0	0	0	0	0	0	0	0	40.5	0	0	0	0	0	0	0	0	0	0	1	0	0	0	1	0	0	0	0	0	0	0
0	1	2	153	127	120	0.8	18	95	1	1	97.3	0	1	0	0	0	0	0	0	0	0	0	0	0	0	0	22	0	1	0	0	0	0	0	0	0	0	0	0	0	0	0	0	0	0	0	0	0	0
0	1	2	139	91	106	0.8	17	97	1	0	98.5	0	0	0	0	0	0	0	0	0	0	0	0	0	0	0		0	0	0	0	0	0	0	0	0	0	0	0	0	0	0	0	0	0	0	0	0	0
0	0	1	125	88	81	0.6	16	94	1	0	97.3	0	0	0	0	0	0	0	0	0	0	0	1	0	0	0		0	0	0	0	0	0	0	0	0	0	0	0	0	0	0	0	0	0	0	0	0	0
0	1	2	118	71	84	0.7	18	97	1	0	97.6	0	0	0	0	0	0	0	1	1	0	1	0	0	0	0	20.4	0	0	0	0	0	0	0	0	1	0	1	0	0	0	0	0	0	0	0	0	0	0
0	0	2	124	92	102	0.8	18	96	1	0	98.9	0	0	0	0	0	0	0	0	0	0	0	1	0	0	0	32.8	0	0	0	0	0	0	0	0	0	0	1	0	0	0	0	0	0	0	0	0	0	0
0	0	1	175	96	95	0.5	17	96	1	0	98.4	0	0	0	0	0	0	0	0	0	0	0	0	0	0	0	26.1	0	0	0	1	0	0	0	0	1	0	0	0	0	0	0	0	0	0	0	0	0	0
0	1	2	129	80	97	0.8	18	100	1	0	98.2	0	0	0	0	0	0	0	0	0	0	0	0	0	0	1	22.3	0	0	0	0	0	0	0	0	0	0	0	0	0	0	0	0	0	0	0	0	0	0
0	1	1	135	82	74	0.5	20	94	1	0	97.8	0	0	0	0	0	0	0	1	0	0	0	0	0	0	0	51	0	0	0	0	0	0	0	0	0	0	0	0	0	0	0	0	0	0	0	0	0	1
0	0	2	164	88	72	0.4	18	97	1	0		0	0	0	0	0	0	0	0	0	0	0	0	0	0	0	37.04	0	0	0	0	0	0	0	0	0	0	0	0	0	0	1	0	0	0	0	0	0	0
0	0	2	120	69	65	0.5	16	98	1	0	98.5	0	0	0	0	0	0	0	1	1	0	0	0	0	0	1	28.6	0	0	0	0	0	0	0	0	0	0	0	0	0	0	0	0	0	0	0	0	0	0
0	1	1	146	59	52	0.4	18	100	1	0	98.2	0	0	0	0	0	0	0	0	0	0	0	0	0	0	0	19.3	0	0	0	0	0	0	0	0	1	0	0	0	0	0	0	0	0	0	1	0	0	0
0	0	2	132	74	107	0.8	18	97	1	0	99.6	0	0	0	0	0	0	0	0	1	0	1	0	0	0	0	22.4	0	0	0	0	0	0	0	0	0	0	0	0	0	0	0	0	0	0	0	0	0	0
0	0	2	141	84	78	0.6	19	95	1	0	98.6	0	0	0	0	0	0	0	0	0	0	0	0	0	0	0	27.7	0	0	0	0	0	0	0	0	0	0	0	0	0	0	0	0	0	0	0	0	0	0
0	1	1	137	95	109	0.8	18	100	1	0	98.4	0	0	0	0	0	0	0	1	0	0	0	0	0	0	0	38	0	0	0	0	0	0	0	0	0	0	0	0	0	0	0	0	0	0	0	0	0	0
0	0	2	121	71	77	0.6	18	88	1	0	98.9	0	0	0	0	0	0	0	0	1	0	0	0	0	0	0	28	0	0	0	0	0	0	0	0	0	0	0	0	0	0	0	0	0	0	1	0	0	0
0	0	1	158	101	94	0.6	20	97	1	0	98.6	0	0	0	0	0	0	0	0	0	0	0	0	0	0	0	33.5	0	0	0	0	0	0	0	1	0	0	0	0	0	0	0	0	0	0	0	0	0	0
0	0	2	107	64	90	0.8	18	98	1	0	98.1	0	0	0	0	0	0	0	0	0	0	0	0	0	0	0	22.4	0	0	0	0	0	0	0	0	0	0	0	0	0	1	0	0	0	0	0	0	0	0
0	0	1	158	105	57	0.4	18	100	1	0	98.2	0	0	0	0	0	0	0	0	0	0	0	0	0	0	0	29.7	0	0	0	0	0	0	1	0	0	0	0	0	0	0	0	0	0	0	0	0	0	0
0	0	1	179	84	82	0.5	16	95	1	0	99	0	0	0	0	0	0	0	1	1	0	0	0	0	0	0	67	0	0	0	0	0	0	0	0	0	0	1	0	1	0	0	0	0	0	0	0	0	0
0	0	2	118	65	88	0.7	18	98	1	0	98.9	0	0	0	0	0	0	0	0	1	0	0	0	0	0	0	21.22	0	0	0	0	0	0	0	0	0	0	0	0	0	0	0	0	0	0	0	0	0	0
0	0	2	106	71	63	0.6	18	92	1	0	98.3	0	0	0	0	0	0	0	0	0	0	0	0	0	0	0	29.6	0	0	0	0	0	0	0	0	0	0	1	0	0	0	0	0	0	0	0	0	0	0
0	1	1	146	41	93	0.6	28	82	1	0	97.4	0	0	0	0	0	0	0	0	1	0	0	0	0	1	0	80	0	1	0	0	0	0	0	0	0	0	1	0	0	0	0	0	0	0	0	0	0	0
0	0	2	106	67	89	0.8	18	98	1	0	97.3	0	0	0	0	0	0	0	0	0	0	0	0	0	0	0	19.8	0	0	0	0	0	0	0	0	0	0	1	0	0	0	0	0	0	0	0	0	0	0
0	0	2	120	66	71	0.6	18	99	1	0	98	0	0	0	0	0	0	0	0	0	0	0	0	0	0	0	19.5	0	0	0	0	0	0	0	0	0	0	0	0	0	0	0	0	0	0	1	0	0	0
0	1	1	161	84	96	0.6	20	85	1	0	97.9	0	0	0	0	0	0	0	0	0	0	0	0	0	0	0	26.7	0	0	0	0	0	0	0	0	0	1	1	0	0	0	0	0	0	0	0	0	0	0
0	0	2	137	112	126	0.9	20	89	1	0	98	0	0	0	0	0	0	0	0	0	0	0	0	0	0	0	35.4	0	0	1	1	1	1	0	0	0	0	1	0	0	0	0	0	1	0	0	0	0	0
0	0	1	203	119	98	0.5	20	96	1	0	99.3	0	0	0	0	0	0	0	1	0	0	0	0	0	0	0	35.4	0	0	0	0	0	0	0	0	0	0	0	0	0	0	0	0	0	0	0	0	0	0
1	1	2									97.8							0
0	0	1	139	89	137	1	26	100	1	0	97.4	0	0	0	0	0	0	0	0	0	0	0	0	0	0	0	32.55	0	0	0	0	0	0	0	0	0	0	0	0	0	0	0	0	0	0	0	0	0	0
1	1	888									98.1							0
0	1	2	106	58	79	0.7	14	97	1	0	98.3	1	0	0	0	0	0	0	1	1	0	0	0	0	0	0	32	0	0	0	0	0	0	0	0	0	0	1	0	0	0	1	0	0	0	0	0	0	0
0	1	1	126	86	116	0.9	18	97	1	0	98.6	0	0	0	0	0	0	0	0	1	1	0	0	0	0	0	23	0	0	0	0	0	0	0	0	0	0	0	0	0	0	0	0	0	0	0	0	0	0
0	1	2	105	70	82	0.8	18	97	1	0	98.2	0	0	0	0	0	0	0	0	1	0	0	0	0	0	0	34	0	0	0	0	0	0	0	0	0	0	0	0	0	0	0	0	0	0	1	0	0	0
0	1	1	121	80	69	0.6	18	99	1	0	97.5	0	0	0	0	0	0	0	1	0	0	0	0	0	0	0	34	0	0	0	0	0	0	0	0	0	0	0	0	0	0	0	0	0	0	0	0	0	0
0	1	2	122	78	106	0.9	20	100	0	0	98.2	1	0	0	0	0	0	0	0	0	0	0	0	0	0	0		0	0	1	0	0	0	0	0	0	0	0	0	0	0	0	0	0	0	0	0	0	0
0	0	2	147	89	63	0.4	17	98	0	0	98.3	0	0	0	0	0	0	0	0	1	0	1	0	0	0	0	18.61	0	0	0	0	0	0	0	1	1	0	0	0	0	0	0	0	0	0	0	0	0	0
0	0	2	138	95	120	0.9	28	78	1	0	98.1	0	0	0	0	0	0	0	0	0	0	0	0	0	0	0	31.1	0	0	0	0	0	0	0	0	0	0	0	0	0	0	0	0	0	0	1	0	0	0
0	1	2	177	95	72	0.4	15	96	1	0		0	1	0	0	0	0	0	0	0	0	0	0	0	0	0	25.7	0	0	0	0	0	0	1	0	0	1	0	0	0	0	0	1	0	0	0	0	0	0
0	0	1	173	96	98	0.6	17	99	1	0	98.7	0	0	0	0	0	0	0	0	0	0	0	0	0	0	0	26.63	0	0	0	0	0	0	1	0	0	0	0	0	0	0	0	0	0	0	0	0	0	0
0	1	2	128	72	115	0.9	23	93	1	0	98.4	0	0	0	0	0	0	0	0	1	0	0	0	0	0	1	36.8	0	0	0	0	0	0	0	0	0	0	0	0	0	0	0	0	0	0	0	0	0	0
0	0	2	138	100	120	0.9	20	98	1	0	98.7	0	0	0	0	0	0	0	0	1	0	0	1	0	0	0	29.4	0	0	0	1	0	0	1	0	1	0	0	0	0	0	1	0	0	0	1	0	0	0
0	1	2	143	72	68	0.5	20	93	1	0	97.3	0	0	0	0	0	0	0	0	0	0	0	0	0	0	0	31.9	0	0	0	0	0	0	0	0	0	0	0	0	0	0	0	0	0	0	1	0	0	0
0	0	1	80	40	80	1	36	93	1	1		1	1	1	1	1	1	0	0	1	0	0	0	0	0	0		0	0	0	1	0	0	1	0	0	0	1	0	0	0	0	0	0	0	0	0	0	1
0	0	2	121	80	86	0.7	24	98	1	0	98.6	0	0	0	0	0	0	0	0	1	0	0	0	0	0	0	29.95	0	0	0	0	0	0	0	0	0	0	0	0	0	0	0	0	0	0	1	0	0	0
1	1	1									97.7							0
0	1	1	130	79	104	0.8	18	98	1	0	98.7	0	0	0	0	0	0	0	1	1	0	0	0	0	0	0	19	0	0	0	0	0	0	0	0	0	0	0	0	0	0	0	0	0	0	0	0	0	0
0	1	1	112	68	106	0.9	20	98	1	0	98.4	0	0	0	0	0	0	0	0	1	0	0	0	0	0	0	34.96	0	0	0	1	0	0	0	0	0	0	0	0	0	0	0	0	0	0	0	0	0	0
0	1	2	85	58	126	1.5	18	100	1	0	98	1	1	0	0	0	1	0	0	1	0	1	0	0	0	0	33.86	0	0	0	0	0	0	0	0	0	0	0	0	0	0	1	0	0	0	0	0	0	0
0	0	1	120	90	101	0.8	18	99	1	0	99.2	0	0	0	0	0	0	0	0	0	0	0	0	0	0	0	26	0	0	0	0	0	0	0	0	0	0	0	0	0	0	0	0	0	0	0	0	0	0
0	0	1	159	107	112	0.7	24	89	0	0	98.5	0	0	0	0	0	0	0	0	0	0	0	0	0	0	0	40.1	0	0	0	0	0	0	0	0	0	0	0	0	0	0	0	0	0	0	0	0	0	0
0	0	1	160	99	107	0.7	22	90	1	0	98.5	0	0	0	0	0	0	0	1	1	0	0	0	0	0	0		0	0	0	0	0		0	0	0	0	0	0	0	0	0	1	0	0	0	0	0	0
0	1	1	125	88	99	0.8	22	94	1	0		1	1	0	0	0	0	0	0	0	0	0	0	0	0	0	30.7	0	0	1	0	0	0	0	0	0	0	1	0	0	0	0	0	0	0	0	0	0	0
0	1	1							0	0	98.2	1	1	1	1	0	1	0	1	1	0	0	0	0	0	0	42.9	0	1	1	0	0	0	0	0	0	0	0	0	0	0	0	0	0	1	0	0	0	0
0	0	1	190	112	116	0.6	26	95	1	0	98.8	0	0	0	0	0	0	0	1	0	0	0	0	0	0	0	75.6	0	0	0	0	0	0	0	0	0	0	1	0	0	0	0	0	1	1	0	0	0	0
0	1	2	116	80	142	1.2	28	96	1	0	98.3	0	0	0	0	0	0	0	1	1	0	0	0	0	0	1	19.9	0	0	0	0	0	0	0	0	0	0	1	0	0	0	0	0	0	0	0	0	0	0
0	1	1	139	94	92	0.7	20	100	1	0	97.8	0	0	0	0	0	0	0	1	0	0	0	0	0	0	0	35.6	0	0	0	0	0	0	0	0	0	0	0	0	0	0	0	0	0	0	0	0	0	0
0	1	1	160	91	78	0.5	22	100	1	0	98.6	0	0	0	0	0	0	0	1	0	0	0	1	0	0	0	26.41	0	0	0	0	0	0	0	0	0	0	0	0	0	0	0	0	0	0	0	0	0	0
0	0	1	183	105	101	0.6	18	98	1	0	99.6	0	0	0	0	0	0	0	0	1	0	0	0	0	0	0	43.95	0	0	0	0	1	0	0	0	0	0	0	0	0	0	0	0	1	0	0	0	0	0
0	1	1	161	69	50	0.3	24	99	1	0	98.4	0	0	0	0	0	0	0	0	1	1	0	0	0	0	0	40.92	0	0	0	0	0	0	0	0	0	0	0	0	0	0	0	0	0	0	0	0	0	0
0	1	1	188	84	71	0.4	18	83	1	0	98.4	0	0	0	0	0	0	0	0	1	0	0	0	0	0	0	32	0	0	0	0	0	0	0	0	0	0	0	0	0	0	0	0	0	0	0	0	0	0
0	1	2	103	70	118	1.1	16	100	1	0	97.6	0	0	0	0	0	0	0	0	1	0	1	0	0	0	0	21.6	0	0	0	0	0	0	0	0	0	0	0	0	0	0	0	0	0	0	0	0	0	0
0	0	1	122	81	120	1	18	98	1	0	97.3	0	0	0	0	0	0	0	0	0	0	0	0	0	0	0	21	0	0	0	0	0	0	0	0	0	0	0	0	0	0	0	0	0	0	1	0	0	1
0	1	1	148	108	87	0.6	20	100	1	0	98.5	0	0	0	0	0	0	0	0	0	0	0	0	0	0	0	25	0	0	0	0	0	0	0	0	0	0	0	0	0	0	0	0	0	0	0	0	0	0
0	0	2	153	86	92	0.6	18	97	1	0	99.8	0	0	0	0	0	0	0	1	0	0	0	0	0	0	0	27	0	0	0	0	0	0	0	0	0	0	0	0	0	0	0	0	0	0	0	0	0	0
0	1	2	200	108	107	0.5	18	89	1	0	102.1	0	0	0	0	0	0	0	0	0	0	0	0	0	0	0	46	1	0	0	0	0	0	0	0	0	0	0	0	0	0	0	0	0	0	1	0	0	0
0	0	1	112	91	119	1.1	18	98	1	0	97.3	0	0	0	0	0	0	0	1	0	0	0	0	0	0	0	25	0	0	0	0	0	0	0	0	0	0	1	0	0	0	0	1	0	0	0	0	0	0
0	0	1	148	88	87	0.6	18	98	1	0	100	0	0	0	0	0	0	0	1	0	0	0	0	0	0	0	28	0	0	0	1	0	0	1	0	0	0	0	0	0	0	0	0	1	1	0	0	0	0
0	1	1	147	76	106	0.7	21	84	1	0	100	0	0	0	0	0	0	0	0	1	0	0	0	0	0	0	46	0	0	0	0	0	0	0	0	0	0	0	0	0	0	0	0	0	0	0	0	0	0
0	0	1	90	60	106	1.2	46	92	1	1	99.6	1	0	0	0	0	0	0	0	1	0	0	0	0	0	0	35.1	0	0	0	0	0	0	0	0	0	0	0	0	0	0	0	1	0	1	0	0	0	0
0	1	1	91	60	66	0.7	16	100	1	0	97.6	1	1	0	0	0	0	0	1	0	1	0	0	0	0	0		0	0	0	0	0	0	0	0	0	0	0	0	0	0	0	0	0	0	0	0	0	0
0	1	1	154	74	77	0.5	18	98	1	0	97.4	0	0	0	0	0	0	0	1	0	0	0	0	0	0	0	21.53	0	0	0	0	0	0	0	0	0	0	0	0	0	0	0	0	0	0	0	0	0	0
0	0	1	122	77	127	1	24	90	1	0	99.8	0	0	0	0	0	0	0	0	1	0	0	0	0	0	0	25.5	0	0	0	0	0	0	0	0	0	0	1	0	0	0	0	1	0	0	0	0	0	0
0	1	1	130	91	115	0.9	18	99	1	0	98.9	0	0	0	0	0	0	0	1	0	0	0	0	0	0	0	45.81	0	0	0	0	0	0	0	0	0	0	0	0	0	0	0	0	0	0	0	0	0	0
0	0	1	130	76	80	0.6	18	100	1	0	97.6	0	0	0	0	0	0	0	1	1	0	0	0	0	0	0	18.46	0	0	0	0	0	0	1	0	0	0	1	0	0	0	1	0	0	0	0	0	0	0
0	0	2	110	87	177	1.6	20	86	1	0	99.4	1	0	0	0	0	0	0	0	1	0	0	0	0	0	0	29.8	1	0	0	0	0	0	0	0	0	0	0	0	0	0	0	0	0	0	0	0	0	0
0	0	3	115	66	96	0.8	46	100	1	1	98.5	0	0	0	0	0	0	0	0	1	0	1	0	0	0	0	42.7	0	0	0	0	0	0	0	0	0	0	0	0	0	1	0	0	0	0	0	0	0	0
0	0	1	133	66	101	0.8	18	98	1	0	98.5	0	0	0	0	0	0	0	0	1	0	1	0	0	0	1	22.9	0	0	0	0	0	0	0	0	0	0	0	0	0	0	0	0	0	0	0	0	0	0
0	0	1	142	99	117	0.8	22	89	1	0	97.5	0	0	0	0	0	0	0	0	1	0	0	0	0	0	0	34.9	0	0	0	0	0	0	0	0	0	0	1	0	0	0	0	1	0	0	0	0	0	0
1	1	2									97.4							0
0	0	1	169	110	172	1	20	90	1	0		1	1	0	0	0	0	0	0	0	0	0	0	0	0	0	45.5	0	0	0	0	0	0	0	0	0	0	0	0	0	0	1	0	0	0	0	0	0	0
0	0	1	128	80	108	0.8	20	90	1	0	98.2	0	0	0	0	0	0	0	0	0	0	0	0	0	0	0	33.45	0	0	0	0	0	0	0	0	0	0	0	0	0	0	0	1	0	0	1	0	0	0
0	0	3	120	91	106	0.9	18	100	1	0	98	0	1	0	0	0	0	0	0	0	0	0	0	0	0	0	31.45	0	0	0	0	0	0	0	0	0	0	0	0	0	0	1	0	1	0	0	0	0	0
0	1	1	125	76	95	0.8	18	100	1	0	98.5	0	0	0	0	0	0	0	0	1	0	0	0	0	0	0	32.3	1	0	0	0	0	0	0	0	0	0	0	0	0	0	0	0	0	0	0	0	0	0
0	1	2	101	73	157	1.6	23	96	1	0	98	1	0	0	0	0	0	0	1	1	0	0	0	0	0	0	74.9	0	0	0	0	0	0	0	0	0	0	1	0	0	0	0	0	0	0	0	0	0	0
0	0	2							0	0		1	1	0	1	0	0	0	0	0	0	0	0	0	0	0	30.4	0	0	1	0	0	0	0	0	0	0	0	0	0	0	0	0	0	0	0	0	0	0
0	1	997	114	75	92	0.8	26	98	0	0	98	1	1	0	1	0	1	1	0	1	0	0	0	0	0	0	26	0	1	0	0	0	0	0	0	0	0	0	0	0	0	0	0	0	0	0	0	1	0
0	0	2	153	115	79	0.5	18	98	1	0	98.2	0	0	0	0	0	0	0	0	0	0	0	0	0	0	0	33.5	0	0	0	0	0	0	0	0	0	0	0	0	0	0	0	0	0	0	0	0	0	0
0	1	4	97	70	75	0.8	18	99	1	0	99.2	1	0	0	0	0	0	0	0	1	0	0	0	0	0	0	19.6	0	1	0	0	0	0	0	0	0	0	0	0	0	0	0	0	0	0	0	0	0	0
0	0	2	108	58	77	0.7	16	98	1	0	99.4	0	0	0	0	0	0	0	1	1	0	0	0	0	0	1	25.8	1	0	0	0	0	0	0	1	0	0	0	0	0	0	0	0	0	0	1	0	0	0
1	1	3									97.7							0
0	0	2	108	58	105	1	24	98	1	0	100.1	0	0	0	0	0	0	0	0	0	0	0	0	0	0	0	31	0	0	0	0	0	0	0	0	0	0	0	0	0	0	0	0	0	0	0	0	0	0
0	1	1	99	68	122	1.2	22	99	1	0	97.2	0	0	0	0	0	0	0	0	0	0	0	0	0	0	0	40.7	0	0	0	0	0	0	0	0	0	0	0	0	0	0	0	0	0	0	0	0	0	0
0	1	2	110	61	106	1	20	93	1	0	99.4	0	0	0	0	0	0	0	0	1	0	0	1	0	0	0	30.7	1	0	0	0	0	0	0	0	0	0	0	0	1	1	0	0	0	0	0	0	0	0
0	0	2	106	70	100	0.9	18	99	1	0	97.1	0	0	0	0	0	0	0	0	0	0	0	0	0	0	0	27.4	0	0	0	0	0	0	0	0	0	0	0	0	0	0	0	0	0	0	0	0	0	0
0	0	3	133	78	74	0.6	18	99	1	0	99.1	0	0	0	0	0	0	0	0	0	0	0	0	0	0	0	21.12	1	0	0	0	0	0	0	0	0	0	0	0	0	0	0	0	0	0	0	0	0	0
0	0	1	165	80	108	0.7	20	95	1	0	101	0	0	0	0	0	0	0	1	0	0	0	0	0	0	0	41.59	1	0	0	0	0	0	0	0	0	0	1	0	0	0	0	0	0	1	0	0	0	0
0	0	2	94	48	71	0.8	18	97	1	0	97.5	0	0	0	0	0	0	0	1	0	0	0	0	0	0	0	32	0	0	0	0	0	0	0	0	0	0	0	0	0	0	0	0	0	0	0	0	0	0
0	0	2	143	87	107	0.7	18	100	1	0	97.9	0	0	0	0	0	0	0	1	1	0	0	0	0	0	0	22.1	0	0	0	0	0	0	0	0	0	0	0	0	0	0	0	0	0	0	0	0	0	0
0	0	1	105	68	85	0.8	16	96	1	0	99.1	0	0	0	0	0	0	0	1	0	0	0	1	0	0	0	21.75	0	0	0	0	0	0	0	0	0	0	0	0	0	0	0	0	0	0	0	0	0	0
0	1	1	146	97	113	0.8	18	99	1	0	98.3	0	0	0	0	0	0	0	1	1	0	0	0	0	0	1	29.33	0	0	0	0	0	0	0	0	0	0	1	0	0	1	0	0	0	0	0	0	0	0
0	0	2	134	82	90	0.7	18	90	1	0	98	0	0	0	0	0	0	0	0	0	0	0	0	0	0	0	26.08	0	0	0	0	0	0	0	0	0	0	1	0	0	0	0	0	0	0	0	0	0	0
0	0	2	153	97	105	0.7	21	96	1	0	97.3	0	0	0	0	0	0	0	1	1	0	0	0	0	0	0	27.34	0	0	0	0	0	0	0	0	0	0	0	0	0	0	0	0	0	0	0	0	0	0
0	1	2	111	65	82	0.7	18	100	1	0	99.3	0	0	0	0	0	0	0	0	1	0	0	1	0	0	0	29.29	0	0	0	0	0	0	0	0	0	0	0	0	0	0	0	0	0	0	0	0	0	0
0	0	1	137	88	122	0.9	18	95	1	0	98.5	0	0	0	0	0	0	0	0	1	0	0	0	0	0	0	27	0	0	0	0	0	0	0	0	0	0	0	0	0	0	0	0	0	0	0	0	0	0
0	1	1	102	77	72	0.7	18	95	1	0	98.7	1	1	0	0	0	0	0	0	1	0	1	0	0	0	0	36	1	1	0	0	1	0	0	0	1	0	0	0	1	0	0	1	1	1	0	0	0	0
0	1	2	112	56	85	0.8	22	100	1	0	98.1	0	0	0	0	0	0	0	1	0	0	0	1	0	0	0	23	0	0	0	0	0	0	0	0	0	0	0	0	0	0	0	0	0	0	0	0	0	0
0	1	2	116	63	144	1.2	18	99	1	0	98.6	0	0	0	0	0	0	0	1	1	0	0	0	0	0	0	34.5	0	0	1	0	0	0	0	1	0	0	0	0	0	0	0	0	0	0	0	0	0	0
0	1	1	117	63	112	1	18	98	1	0	99.7	0	0	0	0	0	0	0	0	0	0	0	1	0	0	0	37.8	0	0	0	0	0	0	0	0	0	0	1	0	0	0	1	0	0	0	0	0	0	0
0	1	2	92	64	87	0.9	15	100	1	0	99.3	1	1	0	0	0	0	0	0	1	0	0	0	0	0	0	36	1	0	0	0	0	0	0	0	0	0	1	0	0	0	1	0	0	0	0	0	0	0
0	1	1	140	88	65	0.5	18	97	1	0	98.2	0	0	0	0	0	0	0	0	0	0	0	0	0	0	0	32.98	0	0	0	0	0	0	0	0	1	0	0	0	0	0	0	0	0	0	0	0	0	0
0	1	2	160	108	134	0.8	20	100	1	0	97.1	0	0	0	0	0	0	0	1	0	0	0	0	0	0	0	32.2	0	0	0	0	0	0	0	0	0	0	0	0	0	0	0	0	0	0	0	0	0	0
0	0	2	107	74	52	0.5	18	90	1	0	98.9	0	1	0	0	0	0	0	0	0	0	1	0	0	0	0	25.81	0	0	0	0	0	0	0	0	0	0	0	0	0	0	0	0	0	0	0	0	0	0
0	0	2	126	88	90	0.7	18	95	1	0	97.6	0	0	0	0	0	0	0	0	0	0	0	0	0	0	0	24.3	0	0	0	0	0	0	0	0	1	0	0	0	0	0	0	0	0	0	0	0	0	0
0	1	2	107	85	132	1.2	30	87	1	1	96.6	1	0	0	0	1	1	0	0	0	0	0	0	0	0	0	27.6	0	0	0	0	0	0	0	0	0	1	0	1	0	0	0	0	0	0	0	0	0	0
0	1	1	149	71	94	0.6	20	99	1	0	99.5	0	0	0	0	0	0	0	1	0	0	0	0	0	0	0	35.03	0	0	0	0	0	0	0	0	0	1	0	0	0	0	1	0	0	0	0	0	0	0
0	1	1	90	60	135	1.5	16	99	1	0	98	1	0	0	0	0	0	0	1	1	0	0	0	0	0	0	29.3	1	0	0	0	0	0	0	0	0	0	0	0	0	0	0	0	0	0	0	0	0	0
0	0	2	95	72	128	1.3	28	100	1	0	97.9	0	0	0	0	0	0	0	0	0	0	0	0	0	0	0	33.65	0	0	0	0	0	0	0	0	0	0	0	0	0	0	0	0	0	0	1	0	0	0
0	1	1	127	91	94	0.7	24	96	1	0	97.8	0	0	0	0	0	0	0	0	0	0	0	0	0	0	0	36.7	0	0	0	0	0	0	0	0	0	0	0	0	0	0	1	1	1	0	1	0	0	0
0	1	1	142	80	86	0.6	20	99	1	0	97.9	0	0	0	0	0	0	0	0	0	0	0	0	0	0	0	45	0	0	0	0	0	0	0	0	0	0	0	0	0	0	1	0	0	0	0	0	0	0
0	1	1	82	53	63	0.8	18	99	1	0	98.2	1	0	0	0	0	0	0	1	1	0	0	0	0	0	1	32.92	0	0	0	0	0	0	0	0	0	0	1	1	0	0	1	0	0	0	1	0	0	0
0	1	2	114	73	103	0.9	20	93	1	0	98.4	0	0	0	0	0	0	0	0	0	0	0	0	0	1	0	39.02	0	0	0	0	0	0	0	0	0	0	0	0	0	0	0	0	0	1	0	0	0	0
0	0	2	141	92	94	0.7	31	86	1	1	99.3	0	0	0	0	0	0	0	1	1	0	0	0	0	0	0	41.41	0	0	0	0	0	0	0	1	0	0	0	0	0	0	0	0	0	0	0	0	0	0
0	1	1	105	64	106	1	25	94	1	0	99.3	0	0	0	0	0	0	0	0	1	0	1	0	0	0	0	41.9	0	0	0	0	0	0	0	0	1	0	0	0	0	0	1	0	0	0	0	0	0	0
0	0	2	119	74	81	0.7	18	96	1	0	97.8	0	0	0	0	0	0	0	1	0	0	0	0	0	1	0	27.1	0	0	0	0	0	0	0	0	0	0	0	0	0	0	0	0	0	0	0	0	0	0
0	0	1	138	90	106	0.8	16	97	1	0	98.3	0	0	0	0	0	0	0	0	0	0	0	1	0	0	0	24.5	0	0	0	0	0	0	0	0	0	0	0	0	0	0	0	0	0	0	0	0	0	0
0	1	2	112	71	120	1.1	18	94	1	0	98	0	0	0	0	0	0	0	1	0	0	0	0	0	0	0	15.9	0	0	0	0	0	0	0	1	0	0	1	0	0	0	0	0	0	0	0	0	0	0
0	1	1	116	66	107	0.9	14	92	1	0	98.5	0	0	0	0	0	0	0	0	0	0	0	0	0	0	0	35.6	0	0	0	0	0	0	0	0	0	0	0	0	0	0	0	0	0	0	0	0	0	0
0	1	2	113	71	133	1.2	19	99	1	0	98.3	0	0	0	0	0	0	0	1	1	0	0	0	0	0	0	28.1	0	0	0	0	0	0	0	0	0	0	0	0	0	0	1	0	0	0	0	0	0	0
0	1	1	149	72	75	0.5	18	99	1	0	98.6	0	0	0	0	0	0	0	0	1	0	0	0	0	0	0	46.37	0	0	0	0	0	0	0	0	1	0	1	0	0	0	0	0	0	0	0	0	0	0
0	1	2	123	75	110	0.9	24	92	1	0	97.4	0	0	0	0	0	0	0	0	1	0	0	0	0	0	0	19.72	0	0	0	0	0	0	0	0	0	0	1	0	0	0	0	0	0	0	1	0	0	0
0	0	2	142	86	107	0.8	20	94	1	0	98.2	0	0	0	0	0	0	0	0	0	0	0	0	0	0	0	33.9	0	0	0	0	0	0	0	0	0	0	1	0	0	0	0	0	0	0	0	0	0	0
0	0	1	115	90	115	1	18	95	1	0	98.7	0	0	0	0	0	0	0	0	1	0	0	0	0	0	0	30.83	0	0	0	0	0	0	0	0	0	0	0	0	0	0	0	0	0	0	1	0	0	0
0	0	1	104	55	110	1.1	16	96	1	0	98.3	0	0	0	0	0	0	0	0	1	0	0	0	0	0	0	28.11	0	0	0	0	0	0	0	0	0	0	0	0	0	0	1	0	0	0	0	0	0	0
0	0	997	137	87	79	0.6	18	99	1	0	98.4	0	0	0	0	0	0	0	0	1	0	0	0	0	0	0	26	0	0	0	0	0	0	0	0	0	0	0	0	0	0	1	0	0	0	0	0	0	0
0	0	2	146	76	84	0.6	18	97	1	0	97.9	0	0	0	0	0	0	0	1	0	0	0	0	0	0	0	28.31	0	0	0	0	0	0	1	0	0	0	0	0	0	0	0	0	0	0	0	0	0	0
0	0	1	144	83	64	0.4	18	97	1	0	97.9	0	0	0	0	0	0	0	1	0	0	0	0	0	0	0	30.6	0	0	0	0	0	0	0	0	0	0	0	0	0	0	0	0	0	0	0	0	0	0
0	1	1	147	86	77	0.5	18	100	1	0	98.4	0	0	0	0	0	0	0	0	0	0	0	0	0	0	1	22.8	0	0	0	0	0	0	0	0	0	0	0	0	0	0	0	0	0	0	0	0	0	0
0	1	2	126	78	99	0.8	16	86	1	0	97.7	0	0	0	0	0	0	0	1	0	0	0	0	0	0	0	19.5	1	0	0	1	0	0	0	0	0	0	0	0	0	0	0	0	0	0	1	0	0	0
0	1	2	135	85	109	0.8	24	97	1	0	97.8	0	0	0	0	0	0	0	0	0	0	0	0	0	0	0	24	0	1	0	0	0	0	0	0	0	0	0	0	0	0	0	0	0	0	0	0	0	0
1	1	1									98.1							0
0	1	1	165	78	74	0.4	18	97	1	0	98.3	0	0	0	0	0	0	0	0	0	0	1	0	0	0	0	46.4	0	0	0	0	0	0	0	0	0	0	0	0	0	1	1	0	0	0	0	0	0	0
0	0	1	161	84	139	0.9	18	96	1	0	98.8	0	0	0	0	0	0	0	0	0	0	0	1	0	0	0	31	0	0	0	0	0	0	0	0	0	0	0	0	0	0	0	0	1	0	0	0	0	0
0	1	1	178	117	110	0.6	18	96	1	0	98.1	0	0	0	0	0	0	0	0	0	0	0	0	0	0	0	28.31	0	0	0	0	0	0	0	0	0	0	0	0	0	0	0	0	0	0	0	0	0	0
0	0	2	153	105	71	0.5	16	94	1	0	97.4	0	0	0	0	0	0	0	0	0	0	0	0	0	0	0	31.46	0	0	0	0	0	0	0	0	0	0	0	0	0	0	1	0	0	0	1	0	0	0
0	0	2	150	84	112	0.7	20	93	1	0	98.3	0	0	0	0	0	0	0	0	0	0	0	0	0	0	0	30.5	0	0	0	0	0	0	0	0	0	0	0	0	0	0	0	0	1	0	0	0	1	0
0	1	2	144	98	105	0.7	30	97	1	0	97.9	0	0	0	0	0	0	0	0	0	0	0	0	0	0	0	87.53	0	0	0	0	0	0	0	0	0	0	0	0	0	0	1	0	0	0	0	0	0	0
0	0	2	114	59	87	0.8	18	94	1	0	98.1	0	0	0	0	0	0	0	0	0	0	0	0	0	0	0	33.2	0	0	0	0	0	0	0	0	0	0	0	0	0	0	0	0	0	0	0	0	0	0
0	1	2	124	92	112	0.9	20	95	1	0	97.7	0	0	0	0	1	0	0	0	0	0	1	0	0	0	0	36.1	0	0	0	0	0	0	0	0	0	0	0	0	0	0	0	0	0	0	0	0	0	0
0	0	2	144	86	78	0.5	22	81	1	0	97.4	0	0	0	0	0	0	0	0	0	0	0	0	0	0	0	28.3	0	0	0	0	0	0	0	0	0	0	1	0	0	0	0	0	1	0	0	0	0	0
0	1	2	148	68	93	0.6	16	99	1	0	98.1	0	0	0	0	0	0	0	0	1	0	0	0	0	0	0	27.9	0	0	0	0	0	0	0	0	0	0	0	0	0	0	0	0	0	0	1	0	0	0
0	0	2	112	78	82	0.7	19	99	1	0	98	0	0	0	0	0	0	0	0	0	0	0	0	0	0	0	26.5	0	0	1	0	0	0	0	0	0	0	0	0	0	0	0	0	0	0	0	0	0	0
0	0	2	155	85	85	0.5	16	98	1	0	98.1	0	0	0	0	0	0	0	0	1	0	1	0	0	0	0		0	0	0	0	0	0	0	0	0	0	0	0	0	0	0	0	0	0	0	0	0	0
0	0	2	140	90	112	0.8	18	95	1	0	98.2	0	0	0	0	0	0	0	1	0	0	0	0	0	0	0	36.3	0	0	0	0	0	0	0	0	0	0	0	0	0	0	0	0	0	0	0	0	0	0
0	0	2	149	95	87	0.6	18	100	1	0	98.4	0	0	0	0	0	0	0	1	0	0	0	0	0	0	0	26.5	0	0	0	0	0	0	0	0	0	0	0	0	0	0	0	0	1	0	1	0	0	0
0	1	1	169	94	111	0.7	18	100	1	0	98	0	0	0	0	0	0	0	0	0	0	0	0	0	0	0	34.3	0	0	0	0	0	0	0	0	0	0	1	1	0	0	1	0	0	0	0	0	1	0
0	1	2	151	92	89	0.6	18	95	1	0	97.5	0	0	0	0	0	0	0	0	0	0	0	0	0	0	0	22.84	0	0	0	0	0	0	0	0	0	0	0	0	0	0	0	0	0	0	1	0	0	0
0	0	4	104	70	83	0.8	18	95	1	0	97.6	0	0	0	0	0	0	0	0	0	0	0	0	0	0	0	15.96	0	0	0	0	0	0	0	0	0	1	0	0	0	0	0	0	0	0	0	0	0	0
0	0	1	146	82	74	0.5	19	100	1	0	97.8	0	0	0	0	0	0	0	1	0	0	0	0	0	0	0	27.8	0	0	0	0	0		0	0	0	0	0	0	0	0	0	0	0	0	1	0	0	0
0	0	2	127	77	150	1.2	20	96	1	0	98.4	0	0	0	0	0	0	0	0	0	0	0	0	0	0	0	36.9	0	0	0	0	0	0	0	0	0	0	0	0	0	0	1	0	0	0	0	0	0	0
0	1	2	108	77	126	1.2	22	94	1	0	98.4	0	0	0	0	0	0	0	0	0	0	0	0	0	0	0	25.21	0	0	0		0	0	0	0	0	0	0	0	0	0	0	0	0	0	0	0	0	0
0	1	1	106	59	118	1.1	18	87	1	0	99.4	1	0	0	0	0	0	0	0	1	0	0	0	0	0	0	35	0	0	0	0	0	0	0	0	0	1	0	0	0	0	0	0	0	0	1	0	0	0
0	0	1	132	72	71	0.5	18	99	1	0	98.9	0	0	0	0	0	0	0	0	0	0	0	0	0	0	0	30.8	0	0	0	0	0	0	0	0	0	0	0	0	0	0	0	0	0	0	0	0	0	0
0	0	2	149	93	106	0.7	20	91	1	0	99.1	0	0	0	0	0	0	0	1	0	0	0	0	0	0	0	71.8	0	0	0	0	0	0	0	0	0	0	0	0	0	0	0	0	0	0	0	0	0	0
0	0	1	149	98	63	0.4	20	98	1	0	97.6	0	0	0	0	0	0	0	0	0	0	0	0	0	0	0	26.8	0	0	0	0	0	0	0	0	0	0	0	0	0	0	0	0	0	0	0	0	0	0
0	0	2	113	63	104	0.9	20	92	0	0	97.9	1	0	0	0	0	0	0	0	0	0	0	0	0	0	0	27.8	0	0	0	0	0	0	0	0	0	0	0	0	0	0	0	0	0	0	0	0	0	0
0	1	2	100	59	120	1.2	17	76	1	0	98.5	0	0	0	0	0	0	0	0	0	0	0	0	0	0	1	23.8	0	0	0	0	0	0	0	0	0	0	0	0	0	0	0	0	0	0	0	0	0	0
0	0	2	135	87	100	0.7	18	95	1	0	99.6	0	0	0	0	0	0	0	1	0	0	1	0	0	0	0	33.5	0	0	0	0	0	0	0	0	0	0	0	1	0	0	0	0	0	0	0	0	0	0
0	1	1	146	96	119	0.8	18	92	1	0	98.5	0	0	0	0	0	0	0	0	0	0	0	0	0	0	0	46.3	0	0	0	0	0	0	0	0	0	0	0	0	0	0	0	0	0	1	0	0	0	0
0	0	3	112	59	123	1.1	14	96	1	0	103	0	0	0	0	0	0	0	1	1	0	0	0	0	0	0	24.4	1	0	0	0	0	0	0	0	0	0	0	0	0	0	0	0	1	0	0	0	0	0
0	1	2	119	82	98	0.8	16	98	1	0	97.6	0	0	0	0	0	0	0	0	0	0	0	0	0	1	0	25.7	0	0	0	0	0	0	0	0	0	0	0	0	0	0	0	0	0	0	0	0	0	0
0	1	2	132	76	102	0.8	16	97	1	0	98.7	0	0	0	0	0	0	0	0	0	0	0	0	0	1	0	26.3	0	0	0	0	0	0	0	0	0	0	0	0	0	0	0	0	0	0	0	0	0	0
0	0	1	140	80	78	0.6	16	100	1	0	98.7	0	0	0	0	0	0	0	1	1	0	0	0	0	0	0	23.4	0	0	0	1	0	0	0	0	0	0	0	0	0	0	0	0	0	0	0	0	0	0
0	1	1	140	91	117	0.8	20	96	1	0	100.7	0	0	0	0	0	0	0	0	1	0	1	0	0	0	0	31.2	0	0	0	0	0	0	0	0	0	0	0	0	0	0	0	0	0	0	0	0	0	0
0	0	2	117	74	108	0.9	18	92	1	0	97.8	0	1	0	0	0	0	0	0	0	0	0	0	0	0	0	42.9	0	0	0	1	0	0	0	0	0	0	0	0	0	0	0	0	0	0	0	0	0	0
0	0	2	147	105	103	0.7	18	99	1	0	98.6	0	1	0	0	0	0	0	0	0	0	0	0	0	0	0	34.7	0	0	0	0	0	0	0	0	0	0	0	0	0	0	0	0	0	0	0	0	0	0
0	0	1	158	85	74	0.5	20	92	1	0	97.7	0	0	0	0	0	0	0	0	1	0	0	0	0	0	0	22	0	0	0	0	0	0	0	0	0	0	1	0	0	1	0	0	0	0	0	0	0	0
0	0	2	105	67	98	0.9	20	98	1	0	97.8	0	0	0	0	0	0	0	0	0	0	0	0	0	0	0	32.2	0	0	0	0	0	0	0	0	0	0	0	0	0	0	0	0	0	0	1	0	0	0
0	0	1	153	83	114	0.7	16	94	1	0	98.6	0	0	0	0	0	0	0	0	0	0	0	0	0	0	0	45.6	0	0	0	0	0	0	0	0	0	0	0	0	0	0	0	0	0	0	0	0	0	0
0	0	1	148	115	124	0.8	16	100	1	0	98.2	0	0	0	0	0	0	0	0	1	0	0	0	0	0	0	25.5	0	0	0	0	0	0	0	0	0	0	0	0	0	0	0	0	0	0	0	0	0	1
0	0	2	135	78	66	0.5	18	92	1	0	97.6	0	0	0	0	0	0	0	0	0	0	1	0	0	0	0	24	0	0	0	0	0	0	0	0	1	0	0	0	0	0	0	0	0	0	0	0	0	0
0	0	2	126	63	103	0.8	16	97	1	0	98.8	0	1	0	0	0	0	0	0	1	0	1	0	0	0	0	20.8	0	0	0	0	0	0	0	0	0	0	0	0	0	0	0	0	0	0	0	0	0	0
0	0	1	111	67	62	0.6	20	100	1	0	97.5	0	0	0	0	0	0	0	0	1	0	0	0	0	0	0	23.3	0	0	0	0	0	0	0	0	1	0	0	0	0	0	0	0	0	0	0	0	0	0
0	1	2	111	73	104	0.9	18	99	1	0	98.4	0	1	0	0	0	0	0	0	0	0	1	1	0	0	0	31.5	0	0	0	0	0	0	0	0	0	0	0	0	0	0	0	0	0	0	0	0	0	0
0	0	997	161	105	85	0.5	22	88	1	0	97.3	0	0	0	0	0	0	0	1	0	1	0	1	0	0	0	25.2	0	0	0	0	0	0	0	0	0	0	0	0	0	0	0	0	1	0	0	0	0	0
0	0	2	113	63	83	0.7	18	100	1	0	98	0	0	0	0	0	0	0	1	1	0	0	0	0	0	0	21.2	0	0	0	0	0	0	0	1	1	0	1	0	0	0	1	0	0	0	0	0	0	0
0	1	2	146	94	87	0.6	18	95	1	0	98.2	0	0	0	0	0	0	0	0	0	0	0	0	0	0	0	21.3	0	0	0	0	0	0	0	0	0	0	0	0	0	0	0	0	0	0	0	0	0	0
0	0	1	139	106	105	0.8	22	88	1	0	98.7	0	0	0	0	0	0	0	0	0	0	0	0	0	0	0	26.6	0	0	0	0	0		0	0	0	0	0	0	0	0	0	0	0	0	0	0	0	0
0	1	1	149	89	104	0.7	18	96	1	0	99	0	0	0	0	0	0	0	0	1	1	0	0	0	0	0	36.4	0	0	0	0	0	0	0	0	0	0	0	0	0	0	0	0	0	0	0	0	0	0
0	0	2	170	96	67	0.4	16	96	1	0	99	0	0	0	0	0	0	0	0	1	0	0	0	0	0	0	24.9	0	0	0	0	0	0	1	1	1	0	0	0	0	0	0	0	0	0	0	0	1	0
0	0	2	158	79	56	0.4	18	96	1	0	97.3	0	0	0	0	0	0	0	1	0	0	0	0	0	0	0	26	0	0	0	0	0	0	0	0	0	0	0	0	0	0	0	0	0	0	1	0	0	0
0	1	1	127	72	116	0.9	20	100	1	0	99.4	0	0	0	0	0	0	0	0	1	0	0	0	0	0	1	30.9	1	0	0	0	0	0	0	0	0	0	0	0	0	0	0	0	0	0	1	0	0	0
0	1	2	121	79	79	0.7	20	99	1	0	99.3	0	0	0	0	0	0	0	0	1	0	1	0	0	0	0	24.3	0	0	0	0	0	0	0	0	0	0	0	1	0	0	0	0	0	0	0	0	0	0
0	0	1	133	66	66	0.5	22	97	1	0	98.5	1	0	0	0	0	0	0	1	0	0	0	0	0	0	0	34.9	0	0	0	0	0	0	0	0	1	0	0	0	0	0	0	0	1	0	0	0	0	0
0	0	1	137	90	96	0.7	18	97	1	0	98.4	0	0	0	0	0	0	0	1	1	0	0	0	0	0	0	24.6	0	0	0	0	0	0	0	0	0	0	0	0	0	0	0	0	0	0	0	0	0	0
0	1	1	193	83	98	0.5	20	99	1	0	98.6	0	0	0	0	0	0	0	0	1	0	0	0	0	0	0	22.2	0	0	0	0	0	0	0	1	0	0	0	0	0	0	0	0	0	0	0	0	0	0
0	1	2	130	86	109	0.8	27	85	1	0	97.5	0	0	0	0	0	0	0	1	0	0	0	0	0	0	0	34.8	0	0	0	0	0	0	0	0	0	0	1	0	0	0	0	0	0	0	0	0	0	0
0	0	2	129	91	94	0.7	20	97	1	0	98.1	0	0	0	0	0	0	0	0	0	0	0	1	0	0	1	30.5	0	0	0	0	0	0	0	0	0	0	0	0	0	0	0	0	0	0	0	0	0	0
0	0	1	198	94	64	0.3	27	99	1	0	97.7	0	0	0	0	0	0	0	0	0	0	0	0	0	0	0	29.7	0	0	0	0	0	0	0	0	0	0	0	0	0	0	0	0	0	0	0	0	0	0
0	0	1	117	78	118	1	23	94	1	0	97.8	0	0	0	0	0	0	0	1	0	0	0	0	0	0	0	42.3	0	0	0	0	0	0	0	0	0	0	0	0	0	0	0	0	0	0	0	0	0	0
0	1	2	164	73	116	0.7	16	100	1	0	100.5	0	0	0	0	0	0	0	0	1	0	0	0	0	0	1	27.3	0	1	0	0	0	0	0	0	0	0	0	0	0	0	0	0	1	0	0	0	1	0
0	1	1	98	67	101	1	18	97	1	0	97.3	0	0	0	0	0	0	0	0	0	0	0	0	0	0	0	19.6	0	0	0	0	0	0	0	0	0	0	0	0	0	0	0	0	0	0	1	0	0	0
0	0	1	126	86	72	0.6	18	99	1	0	98.7	0	0	0	0	0	0	0	0	0	0	0	0	0	0	0	43.7	0	0	0	0	0	0	0	0	0	0	0	0	0	0	0	0	0	0	0	0	0	0
0	1	1	102	80	101	1	16	90	1	0	97.9	0	0	0	0	0	0	0	1	0	0	0	0	0	0	0	35	0	0	0	0	0	0	0	0	0	0	0	0	0	0	0	0	0	0	0	0	0	0
0	1	2	91	67	115	1.3	16	97	1	0	98	0	0	0	0	0	0	0	0	1	0	0	0	0	0	0	28.1	0	0	0	0	0	0	0	0	0	0	0	0	0	0	0	0	0	0	0	0	0	0
0	1	2	150	71	91	0.6	22	85	1	0	98.2	0	0	0	0	0	0	0	0	0	0	0	0	0	0	0	29.3	0	0	0	0	0	0	0	0	0	0	0	0	0	0	0	0	0	0	0	0	0	0
0	1	1	84	61	103	1.2	28	100	0	0	93.8	1	0	1	1	0	0	0	0	1	0	0	0	0	0	0	26.1	0	0	1	0	0	0	1	0	0	0	0	0	0	0	0	0	0	0	0	0	0	0
0	0	2	115	72	87	0.8	18	92	1	0	97.9	0	0	0	0	0	0	0	0	0	0	0	0	0	0	0	41.77	0	0	0	0	0	0	0	0	0	0	0	0	0	0	1	0	0	0	0	0	0	0
0	0	1	167	131	103	0.6	32	96	1	1	97.9	0	0	0	0	0	0	0	0	1	0	0	0	0	0	0	30.99	0	0	0	0	0	0	0	0	0	0	0	0	0	0	0	0	0	0	0	0	0	0
0	0	1	72	86	119	1.7	16	94	1	0	97.6	0	0	0	0	0	0	0	0	0	0	0	0	0	0	0	21.7	0	0	0	0	0	0	0	0	0	0	0	1	0	0	0	0	0	0	0	0	0	0
0	0	1	139	32	108	0.8	22	93	1	0	98.1	0	0	0	0	0	0	0	0	1	0	0	0	0	0	0	31.7	0	0	0	0	0	0	0	0	0	0	0	0	0	0	0	0	0	0	1	0	0	0
0	1	2	123	54	81	0.7	16	97	1	0	99.5	0	0	0	0	0	0	0	0	1	0	0	0	0	0	0	32.8	0	0	0	0	0	0	0	0	0	0	0	0	0	0	0	0	0	0	0	0	0	0
0	1	1	109	83	125	1.1	18	99	1	0	97.6	0	0	0	0	0	0	0	0	1	0	1	0	0	0	0	28.9	0	0	0	0	0	0	0	0	0	0	0	0	0	0	0	0	0	0	0	0	0	0
0	0	1	125	76	73	0.6	18	100	1	0	98.2	0	0	0	0	0	0	0	0	0	0	0	0	0	0	0	34.6	0	0	0	0	0	0	0	0	0	0	0	0	0	0	0	0	0	0	0	0	0	0
0	0	2	129	79	65	0.5	18	100	1	0	98.9	0	1	0	0	0	0	0	1	1	1	1	1	1	0	0	28	0	0	0	0	0	0	0	0	0	0	0	0	0	0	0	0	0	0	0	0	0	0
0	1	2	128	88	90	0.7	16	100	1	0	98.7	0	0	0	0	0	0	0	1	0	0	0	0	0	0	0	23.9	0	0	0	0	0	0	0	0	0	0	0	0	0	0	0	0	0	0	0	0	0	0
0	1	2	133	94	92	0.7	22	98	1	0	98.7	0	0	0	0	0	0	0	0	0	0	0	0	0	1	0	38.8	0	0	0	0	0	0	0	0	0	0	0	0	0	0	0	0	0	0	0	0	0	0
0	1	2	129	57	117	0.9	16	84	1	0	98.8	0	0	0	0	0	0	0	0	0	0	0	0	0	0	0	22.3	0	0	0	0	0	0	0	0	0	0	0	0	0	0	0	0	0	0	0	0	0	0
0	1	1	154	88	92	0.6	18	98	1	0	98.6	0	0	0	0	0	0	0	0	0	0	0	0	0	0	0	30	0	0	0	0	0	0	0	0	0	0	0	0	0	0	0	0	0	0	1	0	0	0
0	0	2	210	112	77	0.4	24	100	0	0	99.5	0	0	0	0	0	0	0	1	1	0	1	0	0	0	0	26.3	0	0	0	0	0	0	1	1	0	0	0	0	0	0	0	0	0	0	0	0	1	0
0	0	2	116	70	125	1.1	16	89	1	0	98.3	0	1	0	0	0	0	0	0	0	0	0	0	0	0	0	38.9	0	0	0	1	0	0	0	0	0	0	0	0	0	0	0	0	0	0	0	0	0	0
0	1	2	155	83	99	0.6	16	96	1	0	97.7	0	0	0	0	0	0	0	0	1	0	0	0	0	0	0	27.1	0	0	0	0	0	0	0	0	0	0	0	0	0	0	0	0	0	0	0	0	0	0
0	0	1	107	71	87	0.8	18	99	1	0	98.2	0	0	0	0	0	0	0	0	0	0	0	0	0	0	0	33.8	0	0	0	0	0	0	0	0	0	0	0	0	0	0	0	0	0	0	0	0	0	0
0	1	2	127	69	88	0.7	31	96	1	1	98.4	0	0	0	0	0	0	0	0	0	0	0	0	0	0	0	26.2	0	0	0	0	0	0	0	0	0	0	0	0	0	0	0	0	0	0	1	0	0	0
0	0	1	111	74	101	0.9	20	98	1	0	98.7	0	0	0	0	0	0	0	0	0	0	0	0	0	0	0	20.6	0	0	0	0	0	0	0	0	0	0	0	0	0	0	0	0	0	0	0	0	0	0
0	1	1	115	85	103	0.9	24	98	1	0	103.1	0	0	0	0	0	0	0	0	0	0	0	0	0	0	0	31.2	0	0	0	0	0	0	0	0	0	0	0	0	0	0	0	0	0	0	0	0	0	0
0	1	2	133	87	107	0.8	18	93	1	0	98.8	0	0	0	0	0	0	0	1	1	0	0	0	1	0	0	33.1	0	0	0	0	0	0	0	0	0	0	0	0	0	0	0	0	0	0	0	0	0	0
0	1	1	137	124	105	0.8	18	94	1	0	97.7	0	1	0	0	0	0	0	0	0	0	0	0	0	0	0	43.2	0	0	0	0	0	0	0	0	0	0	0	0	0	0	0	0	0	0	0	0	0	0
0	1	1	129	75	125	1	26	98	1	0	102.8	0	0	0	0	0	0	0	0	0	0	0	0		0	0	23.8	0	0	0	0	0	0	0		0	0	0		0	0	0	0	0	0	0	0	0	0
0	1	888	127	90	106	0.8	21	98	0	0	94	0	0	0	1	0	0	0	0	0	0	0	0	0	0	0	38.3	0	0	1	0	0	0	0	0	0	0	0	0	0	0	0	0	0	0	0	0	0	0
0	0	1	151	80	95	0.6	18	97	1	0	97.8	0	0	0	0	0	0	0	1	1	0	0	0	0	0	0	27.1	0	0	0	0	0	0	0	1	0	0	0	0	0	0	0	0	0	0	0	0	0	0
0	0	2	134	70	63	0.5	15	96	1	0	100	0	0	0	0	0	0	0	0	0	0	0	0	0	0	0	23	0	0	0	0	0	0	0	0	0	0	0	0	0	1	0	0	0	0	1	0	0	0
0	1	2	107	59	103	1	16	89	1	0	98.3	0	0	0	0	0	0	0	0	0	0	0	0	0	0	1	23.6	0	0	0	0	0	0	0	0	0	0	0	0	0	0	0	0	0	0	0	0	1	0
0	0	2	132	94	78	0.6	18	96	1	0	98.2	0	0	0	0	0	0	0	1	0	0	0	1	1	0	0	34.8	0	0	0	0	0	0	0	0	0	0	0	0	0	0	0	0	0	0	0	0	0	0
0	0	2	173	111	75	0.4	18	95	1	0	98.6	0	0	0	0	0	0	1	0	0	0	0	0	0	0	0		0	0	0	0	0	0	0	0	0	0	0	0	0	0	0	0	0	0	0	0	0	0
0	0	2	106	93	102	1	24	92	1	0	99.7	0	0	0	0	0	0	0	0	0	0	0	0	0	0	0	23	0	0	0	0	0	0	0	0	0	0	0	0	0	0	0	0	0	0	0	0	0	0
0	0	2	81	57	172	2.1	22	93	1	0	98.6	1	0	0	0	0	0	1	0	0	0	0	0	0	0	0	34	0	0	1	0	0	0	0	0	0	0	0	0	0	0	0	0	0	0	0	0	0	0
0	1	2	103	65	155	1.5	18	97	1	0	98.1	1	0	0	0	0	0	1	0	0	0	0	0	0	0	0	27.38	0	0	1	0	0	0	0	0	0	0	0	0	0	0	0	0	0	0	0	0	1	0
0	0	2	134	88	62	0.5	18	97	1	0	98.6	0	0	0	0	0	0	1	0	0	0	0	0	0	0	0	35	0	0	0	0	0	0	0	0	0	0	0	0	0	0	0	0	0	0	0	0	0	0
0	0	2	120	86	120	1	20	93	1	0	98.2	0	0	0	0	0	0	1	0	1	0	0	0	0	0	0	30	0	0	0	0	0	0	1	1	0	0	0	0	0	0	0	0	0	0	0	0	0	0
0	1	2	131	52	101	0.8	22	92	1	0	99.1	0	0	0	0	0	0	0	0	0	0	0	0	0	0	0	34	0	0	0		0	0	1	0	0	0	0	0	0	0	0	0	1	1	0	0	0	0
1	0	2																1
0	0	2	108	59	90	0.8	24	89	1	0	97.9	0	0	0	0	0	0	1	0	0	0	0	0	0	0	0	19	0	0	0	0	0	0	0	0	0	1	0	0	0	0	0	0	0	0	0	0	0	0
0	0	2	120	84	120	1	20	97	1	0	97.8	0	0	0	0	0	0	1	0	0	0	0	0	0	0	0	47	0	0	0	0	0	0	0	0	0	0	0	0	0	0	0	0	0	0	0	0	0	0
0	0	2	136	84	77	0.6	20	98	1	0	98.4	0	0	0	0	0	0	1	0	1	0	0	0	0	0	0	24	0	0	0	0		0	1	0	0	0	1	0	1	0	0	0	0	0	0	0	0	0
0	1	2	132	68	84	0.6	18	96	1	0	99.3	0	0	0	0	0	0	1	0	1	0	0	0	0	0	0	28.25	0	0	0	0	0	0	0	0	0	0	0	0	0	0	0	0	0	0	0	0	0	0
0	0	2	153	58	65	0.4	17	98	1	0	98.2	0	0	0	0	0	0	1	0	0	0	0	0	1	0	0	23.94	0	0	0	0	0	0	1	0	0	0	0	0	0	0	0	0	0	0	0	0	0	0
0	0	2	137	80	84	0.6	18	100	1	0	98.7	0	0	0	0	0	0	0	0	0	0	1	0	0	0	0	29.84	1	0	0	0	0	0	0	0	0	0	0	0	0	0	0	0	0	0	0	0	0	0
0	1	2	141	88	83	0.6	18	95	1	0	98.6	0	0	0	0	0	0	1	0	0	0	0	1	0	0	0	27.15	0	0	0	0	0	0	0	0	0	0	0	0	0	0	0	0	0	0	0	0	0	0
0	0	2	125	80	130	1	19	94	1	0	98	0	0	0	0	0	0	0	0	0	0	0	0	1	0	0	37	0	0	0	0	0	0	0	0	0	0	0	0	0	0	0	0	0	0	0	0	0	0
0	1	2	157	90	140	0.9	22	92	1	0	98.8	0	0	0	0	0	0	1	0	1	0	0	0	0	0	0	31.76	0	0	0	0	0	0	0	0	0	0	0	0	0	0	0	0	0	0	0	0	0	0
0	1	2	109	56	86	0.8	18	100	1	0	98.1	0	0	0	0	0	0	1	0	1	0	0	0	0	0	0		0	0	0	0	0	0	0	0	0	0	0	0	1	0	0	0	0	0	0	0	0	0
0	0	2	209	99	121	0.6	21	92	1	0	98.2	0	0	0	0	0	0	1	1	0	0	0	1	0	0	0	40.91	0	0	0	0	0	0	0	0	0	0	0	0	0	0	0	0	0	0	0	0	0	0
0	1	888	152	74	69	0.5	16	96	1	0	97.9	0	0	0	0	0	0	1	0	0	0	0	0	0	0	0	29.6	0	0	0	0	0	0	0	0	0	0	0	0	0	0	0	0	0	0	0	0	0	0
1	1	2																0
0	0	2	112	64	83	0.7	18	95	1	0	97.9	0	0	0	0	0	0	1	0	1	0	1	0	0	0	0	24.11	0	0	0	0	0	0	0	0	0	0	0	0	0	0	0	0	0	0	0	1	0	0
0	1	2	112	62	58	0.5	18	99	1	0	97.8	0	0	0	0	0	0	1	0	0	0	0	0	0	0	0	25.48	0	0	0	0	0	0	0	0	0	0	0	0	0	0	0	0	0	0	0	0	0	0
0	1	2	176	86	100	0.6	20	95	1	0	98.4	0	0	0	0	0	0	1	1	0	0	0	0	0	0	0	36.78	0	0	0	0	0	0	0	0	0	0	1	0	0	0	0	0	0	1	1	0	0	0
0	1	2	136	68	88	0.6	20	94	1	0	97.9	0	0	0	0	0	0	1	0	0	0	0	0	0	0	0	33.57	0	0	0	0	0	0	0	0	1	0	0	0	0	0	0	0	1	1	0	0	0	0
0	1	2	107	50	138	1.3	28	86	1	0	98.5	0	1	0	0	0	0	1	0	0	0	0	0	0	0	0	34.4	0	0	0	0	0	0	0	0	0	0	0	0	0	0	0	0	0	0	0	0	0	0
0	1	2	153	97	106	0.7	18	97	1	0	99.1	0	0	0	0	0	0	1	0	0	0	0	0	1	1	0	33	0	0	0	0	0	0	0	0	0	0	0	0	0	0	0	0	0	0	0	0	0	0
0	0	888	133	86	121	0.9	24	95	1	0	97	0	0	0	0	0	0	1	0	0	0	0	0	0	1	0	31.84	0	0	0	0	0	0	0	0	0	0	0	0	0	0	0	0	0	0	0	0	0	0
0	0	888	161	80	79	0.5	13	95	1	0	99.1	0	0	0	0	0	0	1	0	1	0	0	0	0	0	0	33	1	0	0	0	0	0	0	0	0	0	0	0	0	0	0	0	0	0	0	0	0	0
0	0	2	104	64	96	0.9	24	92	1	0	97.4	0	0	0	0	0	0	1	0	1	0	0	0	0	0	1	32.28	0	0	0	0	0	0	0	0	0	0	0	0	0	0	0	0	0	0	0	0	0	0
0	0	2	140	68	90	0.6	18	99	1	0	97.5	0	0	0	0	0	0	0	0	0	0	0	0	0	0	0	27.6	0	0	0	0	0	0	0	0	0	0	0	0	0	0	0	0	0	0	0	0	0	0
0	1	4	87	57	109	1.3	18	96	1	0	99.3	1	1	0	0	0	0	1	0	0	0	0	0	0	0	0	26.25	0	1	0	0	0	0	0	0	0	0	0	0	0	0	1	0	0	0	0	0	0	0
0	0	2	121	83	64	0.5	16	99	1	0	98.8	0	0	0	0	0	0	1	0	0	0	0	0	0	0	0	32	0	0	0	0	0	0	0	0	0	0	0	0	0	0	0	0	0	0	1	0	0	0
0	1	2	127	79	84	0.7	17	98	1	0	97.8	0	0	0	0	0	0	1	0	0	0	0	0	0	0	0	27.96	0	0	0	0	0	0	0	0	0	0	0	0	0	0	1	0	0	0	0	0	0	0
0	1	1	147	102	125	0.9	26	99	1	0	99	0	0	0	0	0	0	1	1	0	0	0	1	1	0	0	28.03	0	0	0	0	0	0	0	0	0	0	0	0	0	0	0	0	0	0	0	0	0	0
0	1	2	148	99	112	0.8	20	98	1	0	98.6	0	0	0	0	0	0	1	0	1	0	0	0	0	0	0	42	0	0	0	0	0	0	0	0	0	0	0	0	0	0	0	0	0	0	0	0	0	0
0	0	2	184	90	66	0.4	20	99	1	0	99.4	0	0	0	0	0	0	1	0	1	0	0	0	0	0	0		0	0	0	0	0	0	0	0	0	0	0	0	0	0	0	0	1	1	0	0	0	0
0	1	2	161	93	118	0.7	18	93	1	0	97.8	0	0	0	0	0	0	0	0	0	0	0	0	0	0	0	32	0	0	0	0	0	0	0	0	0	1	0	0	0	0	0	0	0	0	0	0	0	0
0	1	2	120	73	104	0.9	16	99	1	0	100.1	0	0	0	0	0	0	0	1	0	0	0	0	0	1	0	24	0	0	0	0	0	0	0	0	0	0	0	0	0	0	1	0	0	0	0	0	0	0
0	0	2	187	100	122	0.7	20	92	1	0	99	0	0	0	0	0	0	1	0	0	0	0	0	0	0	0	43	0	0	0	0	0	0	0	0	0	0	0	0	0	0	0	0	0	0	0	0	0	0
0	0	1	144	84	102	0.7	18	87	1	0	97.8	0	0	0	0	0	0	1	0	0	0	0	0	0	0	0	31	0	0	0	0	0	0	0	0	0	0	1	0	0	0	1	0	0	0	0	0	1	0
0	0	2	123	81	118	1	27	86	1	0	97.6	0	0	0	0	0	0	1	0	0	0	0	0	0	0	0	25	0	0	0	0	0	0	1	0	0	0	1	0	0	0	1	0	0	0	0	0	0	0
0	0	2	120	64	79	0.7	18	94	1	0	98.2	0	0	0	0	0	0	0	0	0	0	0	0	0	0	0	33	0	0	0	0	0	0	0	0	0	0	0	0	0	0	0	0	0	0	0	0	0	0
0	0	2	145	80	78	0.5	18	100	1	0	97.7	0	0	0	0	0	0	1	1	1	0	0	0	1	0	0	34	0	0	0	0	0	1	0	0	0	0	0	0	0	0	0	0	0	0	1	0	0	0
0	0	2	198	95	71	0.4	20	97	1	0	97.4	0	0	0	0	0	0	1	0	0	0	0	0	0	0	0	30	0	0	0	0	0	0	0	0	0	0	0	0	0	0	0	0	0	0	0	0	0	0
0	1	2	135	89	132	1	18	99	1	0	98.4	0	0	0	0	0	0	0	0	0	0	0	1	0	1	0	34	1	0	0	0	0	0	0	0	0	0	0	0	0	0	0	0	0	0	0	0	0	0
0	0	2	144	97	75	0.5	20	96	1	0	98.4	0	0	0	0	0	0	0	0	0	0	0	0	0	0	0	33	0	0	0	0	0	0	0	0	0	0	0	0	0	0	0	0	0	0	0	0	0	0
0	0	2	126	86	66	0.5	19	100	1	0	97.7	0	0	0	0	0	0	0	0	0	0	0	0	0	0	0	26	0	0	0	1	0	0	0	0	0	0	0	0	0	0	0	0	0	0	0	0	0	0
0	1	2	133	79	67	0.5	16	98	1	0	97.4	0	0	0	0	0	0	0	0	0	0	0	0	0	0	0	24	0	0	0	0	0	0	0	0	0	0	0		0	0	0	0	0	0	0	0	0	0
0	0	2	152	92	69	0.5	20	97	1	0	98.4	0	0	0	0	0	0	0	0	0	0	0	0	0	0	0	47	0	0	0	0	0	0	0	0	0	0	0	0	0	0	1	0	0	0	0	0	0	0
0	1	4	114	82	85	0.7	18	96	1	0	98.4	0	0	0	0	0	0	0	0	1	1	0	0	0	0	0	22.82	0	0	0	0	0	0	0	0	0	0	0	0	0	0	0	0	0	0	0	0	0	0
0	1	2	144	77	88	0.6	18	97	1	0	98.8	0	0	0	0	0	0	0	0	1	0	1	0	0	0	0	27	0	0	0	0	0	0	0	0	0	0	0	0	0	0	0	0	0	0	0	0	0	0
0	0	2	139	99	95	0.7	18	96	1	0	98.2	0	0	0	0	0	0	1	0	0	0	0	0	0	0	0	30.53	0	0	0	0	0	0	0	0	0	0	0	0	0	0	0	0	0	0	0	0	0	0
0	1	2	127	62	70	0.6	24	85	1	0	98.6	0	0	0	0	0	0	1	0	1	0	0	0	0	0	0	31.07	0	0	0	0	1	0	0	0	0	0	0	0	0	0	0	0	0	0	0	0	0	0
0	1	2	112	55	78	0.7	18	93	1	0	97.7	0	0	0	0	0	0	1	0	1	0	1	0	0	0	0	33	0	0	0	0	0	0	1	1	0	0	1	0	1	0	0	0	0	1	0	0	0	0
0	0	1	170	93	134	0.8	20	97	1	0	97.9	0	0	0	0	0	0	1	0	0	0	0	0	0	0	0	32.59	0	0	0	0	0	0	1	0	0	0	0	0	0	0	1	0	0	0	0	0	0	0
0	1	1	114	79	92	0.8	16	100	1	0	98.7	0	0	0	0	0	0	1	0	1	0	0	0	0	0	0	31	0	0	0	0	0	0	0	0	0	0	0	0	0	0	0	0	0	0	0	0	0	0
0	0	2	134	87	77	0.6	18	92	1	0	98.4	0	1	0	0	0	0	0	0	0	0	1	1	0	0	0	40.14	0	0	0	0	0	0	0	1	1	0	0	0	0	1	0	0	0	1	0	0	0	0
0	0	2	141	95	127	0.9	18	96	1	0	97.1	0	0	0	0	0	0	1	0	1	0	0	0	0	0	0	27	0	0	0	0	0	0	0	0	0	0	1	0	0	0	0	0	0	0	0	0	0	0
0	0	1	98	78	120	1.2	38	70	1	1	97.4	0	1	0	0	0	0	1	0	0	0	0	0	0	0	0	30	0	0	0	0	0	0	0	0	0	0	0	0	0	0	0	0	0	0	0	0	0	0
0	1	2	132	89	93	0.7	18	100	1	0	98	0	0	0	0	0	0	1	1	1	0	0	0	1	0	0	32	0	0	0	0	0	0	0	0	0	0	0	0	0	0	0	0	0	0	0	0	0	0
0	1	2	171	79	96	0.6	18	99	1	0	98	0	0	0	0	0	0	1	0	1	0	0	0	0	0	0		0	0	0	0	0	0	0	0	0	0	0	0	0	0	0	0	0	0	0	0	0	0
0	1	2	158	60	75	0.5	18	98	0	0	98.1	0	0	0	0	0	0	1	1	0	0	0	0	0	0	0	30	0	0	0	0	0	0	0	0	0	0	1	0	0	0	0	0	0	0	0	0	0	0
0	1	2	110	70	90	0.8	20	94	1	0	98.2	0	0	0	0	0	0	1	0	0	0	0	0	0	0	0	36	0	0	0	0	0	0	0	0	0	0	1	0	0	0	0	0	0	1	0	0	0	0
1	0	2																0
0	0	1	128	88	96	0.8	18	99	1	0	97.8	0	0	0	0	0	0	0	1	1	0	0	0	0	0	0	28	0	0	0	0	0	0	0	0	1	0	0	0	0	0	0	0	0	0	0	0	0	0
0	0	2	143	80	79	0.6	20	96	1	0	97.6	0	0	0	0	0	0	0	1	1	0	0	0	0	0	0	27	0	0	0	0	0	0	0	0	0	0	0	0	0	0	0	0	0	0	0	0	0	0
0	1	2	119	71	75	0.6	16	96	0	0	97.8	0	0	0	0	0	0	0	0	1	0	0	0	0	0	0	26	0	0	0	0	0	0	0	0	0	0	0	0	0	0	0	1	0	0	0	0	1	0
0	0	2	143	101	82	0.6	18	98	1	0	98.2	0	0	0	0	0	0	0	1	1	0	0	0	0	0	0	29.65	0	0	0	0	0	0	0	0	0	0	0	0	0	0	0	0	0	0	0	0	0	0
0	0	888	142	95	84	0.6	18	92	1	0	97.9	0	0	0	0	0	0	1	1	1	0	0	0	0	0	0	38.64	0	0	0	0	0	0	0	1	0	0	0	0	0	0	0	0	0	1	0	0	0	0
0	1	2	172	85	54	0.3	12	88	1	0	98.8	0	0	0	0	0	0	1	0	1	0	0	0	0	0	0	28.7	0	0	0	0	0	0	0	0	0	0	0	0	0	0	0	0	0	0	0	0	0	0
0	0	2	110	73	102	0.9	12	92	1	0	98.1	0	0	0	0	0	0	1	0	0	0	0	0	0	0	0	29.8	0	0	0	0	0	0	0	0	0	0	0	0	0	0	0	0	0	0	0	0	0	0
0	1	2	135	71	107	0.8	14	99	0	0	96.8	0	1	0	0	0	0	1	0	0	0	0	0	0	0	0	24.43	0	0	0	0	0	0	0	0	0	0	0	0	0	0	0	0	0	0	0	0	0	0
0	0	997	128	94	152	1.2	24	94	1	0	97.7	0	0	1	0	0	0	1	1	0	0	0	0	0	0	0	28.48	0	0	0	0	0	0	0	0	0	1	0	0	0	0	0	0	0	0	1	0	0	0
0	0	2	130	61	72	0.6	16	89	1	0	99.3	0	0	0	0	0	0	1	0	0	0	0	0	0	0	0	31.6	0	0	0	0	0	0	0	0	1	0	0	0	0	0	0	0	0	0	0	0	0	0
0	0	2	136	88	60	0.4	20	95	1	0	97.9	0	0	0	0	0	0	1	0	1	0	0	0	0	0	0	26.13	0	0	0	0	0	0	0	0	0	0	0	0	0	0	0	0	0	0	0	0	0	0
0	1	888	187	70	78	0.4	28	86	1	0	99.3	0	0	0	0	0	0	1	1	0	0	0	0	0	0	0	30.7	0	0	0	0	1	0	0	0	0	0	0	0	0	0	0	0	1	0	0	0	0	0
0	0	2	132	67	91	0.7	19	95	1	0	99.7	0	0	0	0	0	0	1	0	0	0	0	0	0	0	0	47	0	0	0	0	0	0	0	0	0	0	0	0	0	0	0	0	0	0	0	0	0	0
0	0	2	156	85	100	0.6	20	95	1	0	97.7	0	0	0	0	0	0	1	0	0	0	0	0	0	0	0	35.18	0	0	0	0	0	0	0	0	0	0	0	0	0	0	0	0	0	0	0	0	0	0
0	1	888	102	70	61	0.6	18	93	1	0	98.2	0	0	0	0	0	0	1	0	1	1	0	0	0	0	0	44.64	0	0	1	0	0	0	0	0	0	0	0	0	0	0	0	0	0	0	0	0	0	0
0	0	2	114	85	86	0.8	21	97	0	0	98.4	0	0	0	0	0	0	1	0	1	0	0	0	0	0		35.01	0	0	0	0	0	0	0	0	1	0	0	0	0	0	0	0	0	0	1	0	0	0
0	1	2	121	60	93	0.8	21	91	1	0	98.2	0	0	0	0	0	0	1	0	1	0	0	0	0	1	0	34.63	0	0	0	0	0	0	0	0	0	0	0	0	0	0	0	0	0	0	0	0	0	0
0	1	2	137	93	66	0.5	16	97	0	0	97.4	0	0	0	0	0	0	1	0	1	0	0	1	0	0	0	24.53	0	0	0	0	0	0	0	0	0	0	0	0	0	0	0	0	0	0	0	0	0	0
0	0	2	138	78	81	0.6	24	94	1	0	99.5	0	0	0	0	0	0	1	1	1	0	0	0	0	0	0	28.09	0	0	0	0	0	0	0	0	0	0	0	0	0	0	0	0	0	0	0	0	0	0
0	1	2	131	78	52	0.4	16	98	1	0	98.2	0	0	0	0	0	0	1	0	0	0	0	0	0	0	0	20.14	0	0	0	0	0	0	0	0	0	0	0	0	0	0	0	0	0	0	0	0	0	0
0	0	2	144	74	78	0.5	16	93	1	0	97.9	0	0	0	0	0	0	1	0	0	0	0	0	0	0	0	24.6	0	0	0	0	0	0	0	0	0	1	0	0	0	0	0	0	0	0	0	0	0	0
0	0	5	111	74	108	1	21	95	1	0	98.8	0	0	0	0	0	0	1	0	0	0	0	0	0	0	1		0	0	0	0	0	0	0	0	0	0	0	0	0	0	0	0	0	0	0	0	0	0
0	1	2	111	59	92	0.8	16	95	1	0	97.2	0	0	0	0	0	0	1	0	0	0	0	0	0	0	0	20.18	0	0	0	0	0	0	0	0	0	0	0	0	0	0	0	0	0	0	0	0	0	0
0	0	2	110	67	108	1	26	98	1	0	97.5	0	0	1	0	0	0	1	0	1	0	0	0	0	0	0	23.88	0	0	0	0	0	0	0	0	0	0	0	0	0	0	0	1	0	0	0	0	0	0
0	1	2	164	106	90	0.5	24	90	0	0	96.1	0	0	0	0	0	0	1	1	0	0	0	0	0	0	0	47.57	0	0	0	0	0	0	0	0	0	0	1	0	0	0	0	0	0	0	0	0	0	0
0	0	2	113	87	93	0.8	29	96	0	0	96.6	0	0	0	0	0	0	1	0	0	0	0	0	0	0	0	20.28	0	0	0	0	0	0	0	0	0	0	1	0	0	0	0	0	0	0	0	0	0	0
0	1	2	108	56	73	0.7	16	99	1	0	99.3	0	0	0	0	0	0	1	0	0	0	0	0	0	0	0	27.16	0	0	0	0	0	0	0	0	0	0	0	0	0	0	0	0	0	0	0	1	0	0
0	0	888	191	96	85	0.4	20	79	1	0	98.6	0	0	0	0	0	0	1	0	0	0	0	1	0	0	0	36.62	0	0	0	0	0	0	1	0	0	0	1	0	0	0	0	0	0	0	0	0	0	0
0	1	2	109	70	86	0.8	20	95	1	0	99.3	0	0	0	0	0	0	1	1	0	0	0	0	0	0	0	60.67	0	0	0	0	0	0	1	0	0	0	1	0	0	0	0	0	0	0	0	0	0	0
0	0	2	140	71	72	0.5	18	92	1	0	99.3	0	0	0	0	0	0	1	0	0	0	0	0	0	0	0	30.02	0	0	0	0	0	0	0	0	0	0	0	0	0	0	0	0	0	0	0	0	0	0
0	0	2	125	64	102	0.8	16	97	1	0	97.5	0	0	0	0	0	0	1	0	0	0	0	0	0	0	0	37.35	1	0	0	0	0	0	0	0	0	0	0	0	0	0	1	0	0	0	0	0	0	0
0	0	888	118	81	103	0.9	21	95	1	0	99.3	0	0	0	0	0	0	1	0	1	0	0	0	0	0	0	30.73	0	0	0	0	0	0	0	0	0	0	0	0	0	0	0	0	0	0	0	0	0	0
0	0	1	116	56	117	1	20	91	1	0	100.2	0	0	0	0	0	0	1	0	1	0	0	0	0	0	0	25.61	0	0	0	0	1	0	0	0	0	0	1	0	0	0	0	0	1	0	0	0	0	0
0	1	2	106	75	105	1	23	94	1	0	96.8	0	0	0	0	0	0	1	1	0	0	0	0	0	0	0	30.55	0	0	0	0	0	0	0	0	0	0	0	0	0	0	0	0	0	0	0	0	0	0
0	1	2	116	82	76	0.7	26	98	1	0	100	0	0	0	0	0	0	1	0	0	0	0	0	0	0	0	29.98	0	0	0	0	0	0	0	0	0	0	1	0	1	0	0	0	0	0	0	0	0	0
0	0	888	130	63	72	0.6	18	92	1	0	98.2	0	0	0	0	0	0	1	1	0	0	1	0	0	0	0	25.82	0	0	0	0	1	0	1	0	0	0	0	0	0	0	0	0	1	1	0	0	0	0
0	0	2	101	74	113	1.1	20	96	1	0	96.4	0	0	0	0	0	0	1	1	0	0	0	0	0	0	0	25.59	0	1	0	0	0	0	0	0	0	0	0	0	0	0	0	0	0	0	0	0	0	0
0	0	2	127	95	78	0.6	20	96	0	0	98.1	0	0	0	0	0	0	1	0	0	0	0	0	0	0	0		0	0	0	0	0	0	0	0	0	0	0	0	0	0	0	0	0	0	0	0	0	0
0	1	2	145	95	76	0.5	18	92	1	0	97.5	0	0	0	0	0	0	1	1	0	0	0	0	0	0	0	48.86	0	0	0	0	0	0	0	0	0	0	0	0	0	0	0	0	0	0	0	0	0	0
0	0	2	156	85	100	0.6	20	95	0	0	97.7	0	0	0	0	0	0	1	1	0	0	0	0	0	0	0	35.25	0	0	0	0	0	0	0	0	0	0	0	0	0	0	0	0	0	0	0	0	0	0
0	1	2	116	57	78	0.7	18	91	1	0	96.4	0	0	0	0	0	0	1	1	1	0	0	1	0	0	0	60.67	0	0	0	0	0	0	0	0	0	0	1	0	0	0	1	0	0	0	0	0	0	0
0	1	2	149	83	101	0.7	16	97	0	0	98.8	0	0	0	0	0	0	1	0	1	0	0	0	0	0	0	38.1	0	0	0	0	0	0	0	1	0	0	0	0	0	0	0	0	0	0	0	0	0	0
0	0	997	191	96	85	0.4	20	79	0	0	98.6	0	0	0	0	0	0	1	0	0	0	0	0	0	0	0	37.73	0	0	0	0	0	0	1	0	0	0	0	0	0	0	0	0	0	0	0	0	0	0
0	0	2	130	83	77	0.6	16	100	1	0	98.4	0	0	0	0	0	0	1	0	1	0	1	0	0	0	0	24.5	0	0	0	0	0	0	0	0	1	0	0	0	0	0	0	0	0	0	0	0	0	0
0	0	2	125	75	63	0.5	21	97	0	0	98.1	0	0	0	0	0	0	1	0	0	0	0	0	0	0	0	26.36	0	0	0	0	0	0	0	0	0	0	0	0	0	0	0	0	0	0	0	0	0	0
0	1	2	150	63	102	0.7	40	93	1	1	99.5	0	0	0	0	0	0	1	1	0	0	0	1	1	0	0	19.18	1	1	0	1	0	0	0	0	0	1	0	1	1	1	0	0	0	0	0	0	0	0
0	1	2	110	59	74	0.7	18	94	0	0	99.9	0	0	0	0	0	0	1	0	0	0	0	0	0	0	0	42.03	0	0	0	0	0	0	0	0	0	0	0	0	0	0	0	0	0	0	0	0	0	0
0	0	2	108	59	84	0.8	14	90	1		98.4	0	0	0	0	0	0	1	0	1	0	0	0	0	0	0	21.14	0	1	0	0	0	0	0	0	0	0	0	0	0	0	0	0	0	0	0	0	0	0
0	1	2	119	79	128	1.1	18	91	1	0	98.6	0	0	0	1	0	0	1	1	0	0	0	0	0	0	0	28.32	1	0	0	0	0	0	0	0	0	0	0	0	0	0	1	0	0	0	0	0	0	0
0	1	2	130	59	90	0.7	20	91	0	0	98.1	0	0	0	0	0	0	1	0	0	0	0	0	0	0	0	23.77	0	0	0	0	0	0	0	0	0	0	0	0	0	0	0	0	0	0	0	0	0	0
0	0	2	154	97	82	0.5	37	93	1	1	96.8	0	0	0	0	0	0	1	0	0	0	0	0	0	0		24.52	0	0	0	0	0	0	0	0	0	0	1	0	0	0	1	0	0	0	0	0	0	0
0	1	2	144	81	92	0.6	18	93	1	0	98.1	0	0	0	0	0	0	1	0	0	0	0	0	0	0	0	25.46	0	0	0	0	0	0	0	0	0	0	0	0	0	0	0	0	0	0	0	0	0	0
0	0	888	156	81	65	0.4	18	97	0	0	97.5	0	0	0	0	0	0	1	1	0	0	0	0	0	0	0	38.92	0	0	0	0	0	0	0	0	0	0	0	0	0	0	0	0	0	0	0	0	0	0
0	1	2	170	90	79	0.5	21	97	1	0	97.88	0	0	1	0	0	0	1	0	0	0	1	0	0	0	0	41.6	0	0	0	0	0	0	0	0	0	0	1	0	0	0	0	0	1	0	1	0	0	0
0	1	2	155	90	92	0.6	14	94	1	0	99	0	0	0	0	0	0	1	0	0	0	0	0	0	0	0	31.89	0	0	0	0	0	0	0	0	0	0	0	0	0	0	0	0	0	0	0	0	0	0
0	1	888	124	74	92	0.7	18	95	1	0	97.7	0	0	0	0	0	0	1	0	0	0	0	0	0	0	0	54.2	0	0	0	0	0	0	0	0	0	0	0	0	1	0	1	0	0	0	0	0	0	0
0	1	2	179	95	73	0.4	20	94	1	0	98.1	0	0	0	0	0	0	1	0	0	0	1	0	0	0	0		0	0	0	0	0	0	0	0	0	0	0	0	0	0	0	0	0	0	0	0	0	0
0	0	2	137	93	94	0.7	18	95	1	0	97.5	0	1	0	0	0	0	1	1	0	0	0	0	0	0	0	28.67	0	0	0	0	0	0	0	0	0	0	0	0	0	0	0	0	0	0	0	0	0	0
0	0	2	165	114	106	0.6	16	95	1	0	97.3	0	1	0	0	0	0	1	0	0	0	0	0	0	0	0	17.82	0	0	0	0	0	0	0	0	0	0	0	0	1	0	0	0	0	0	0	0	0	0
0	1	2	124	61	83	0.7	18	92	1	0	97.9	0	0	0	0	0	0	1	0	0	0	0	0	0	0	0		0	0	0	0	0	0	0	0	0	0	0	0	0	0	0	0	0	0	1	0	0	0
0	1	888	121	70	104	0.9	27	97	1	0	97.9	1	1	0	0	0	0	1	0	1	0	0	0	0	0	0	33.87	0	0	0	0	1	0	0	0	0	0	0	0	0	0	1	0	0	0	0	0	0	0
0	0	2	151	89	72	0.5	16	91	1	0	98.6	0	0	0	0	0	0	1	1	0	0	0	0	1	1	0	33.91	0	0	0	0	0	0	0	0	0	0	0	0	0	0	0	0	0	0	0	0	0	0
0	1	1	148	85	88	0.6	16	96	1	0	97.7	0	0	0	0	0	0	1	1	0	0	0	0	0	0	0	28.36	0	0	0	0	0	0	0	0	0	0	0	0	0	1	1	0	0	0	0	0	0	0
0	0	2	135	67	88	0.7	20	92	1	0	97.7	0	0	0	0	0	0	1	0	0	0	0	0	0	0	0	46.78	0	1	0	0	0	0	0	0	0	0	0	0	0	0	0	0	0	0	0	0	0	0
0	0	2	121	86	97	0.8	16	99	1	0	98.1	0	0	0	0	0	0	0	1	0	0	0	0	0	0	0	33.31	0	0	0	0	0	0	0	0	0	0	0	0	0	0	0	0	0	0	0	0	0	0
0	1	2	103	54	111	1.1	18	96	0	0	99.3	0	0	0	0	0	0	1	0	1	0	0	0	1	0	1	18.29	0	0	0	0	0	0	0	0	0	0	0	0	0	0	0	0	0	0	1	0	0	0
0	1	2	124	77	140	1.1	32	97	1	1	98.2	0	0	0	0	0	0	1	0	1	0	0	0	0	0	0	28.87	0	0	0	0	0	0	0	0	0	0	0	0	0	0	0	0	0	0	0	0	0	0
0	0	2	172	108	95	0.6	46	89	1	1	98.2	0	0	0	0	0	0	1	0	0	0	0	0	0	0	0	30.31	0	0	0	0	0	0	0	0	0	0	0	0	0	0	0	0	0	0	0	0	0	0
0	0	2	143	98	111	0.8	18	91	1	0	96.8	0	0	0	0	0	0	1	0	0	0	0	0	0	0	0	41.75	0	0	0	0	0	0	0	0	0	0	1	0	0	0	0	0	0	0	0	0	0	0
0	1	1	78	63	106	1.4	20	97	1	0	96.8	0	0	0	0	0	0	1	0	0	0	0	0	0	0	1	21.29	1	1	0	0	0	0	0	0	0	0	0	0	0	0	0	0	0	0	0	0	0	0
0	0	2	140	85	91	0.7	18	95	1	0	99	0	0	0	0	0	0	1	0	0	0	1	1	0	0	0		0	0	0	0	0	0	0	0	0	0	0	0	0	0	0	0	0	0	0	0	0	0
0	1	2	136	61	45	0.3	18	95	1	1	96.8	0	0	0	0	0	0	1	0	1	0	0	0	0	0	0	21.3	0	0	0	0	0	0	0	0	0	0	0	0	0	0	0	0	0	0	0	0	0	0
0	0	2	145	105	87	0.6	19	93	0	1	99	0	0	0	0	0	0	1	1	0	0	0	0	0	0	0	29.8	0	0	0	0	0	0	0	0	0	0	0	0	0	0	0	0	0	0	0	0	0	0
0	1	2	100	62	83	0.8	14	95	1	0	96.8	0	0	0	0	0	0	1	0	0	0	0	0	0	0	0	30.35	0	0	0	0	0	0	0	0	0	0	0	0	0	0	0	0	0	0	0	0	0	0
0	0	2	131	84	92	0.7	22	97	1	0	97.5	0	0	0	0	0	0	1	1	0	0	0	0	0	0	0	29.04	0	0	0	0	0	0	0	0	0	0	0	0	0	0	1	0	0	0	0	0	0	0
0	1	888	123	81	79	0.6	17	94	1	0	98.4	0	1	0	0	0	0	1	0	1	1	1	0	0	0	0		0	0	0	0	0	0	0	0	0	0	0	0	0	0	0	0	0	0	0	0	0	0
0	0	2	129	83	73	0.6	19	96	1	0	98.4	0	0	0	0	0	0	1	0	0	0	0	0	0	0	0	30.68	0	0	0	0	0	0	0	0	0	0	0	0	0	0	0	0	0	0	0	0	0	0
0	1	2	170	53	61	0.4	16	94	1	0	97	0	0	0	0	0	0	1	0	0	0	0	0	1	0	0	24.01	0	0	0	0	1	0	0	0	0	0	1	0	0	0	1	0	1	1	0	0	0	0
0	0	2	114	76	112	1	18	91	1	0	101.3	0	1	0	0	0	0	1	0	0	0	0	0	0	0	0	31.13	0	0	0	0	0	0	0	0	0	0	0	0	0	0	0	0	0	0	0	0	0	0
0	1	1	130	65	87	0.7	16	97	1	0	98.4	0	0	0	0	0	0	1	0	1	0	0	0	0	0	1	25	0	0	0	0	1	0	0	0	0	0	0	0	0	0	0	0	1	1	0	0	0	0
0	0	2	158	97	70	0.4	18	97	1	0	96.4	0	0	0	0	0	0	1	0	1	0	0	0	0	0	0	38.2	0	0	0	0	0	0	0	0	0	0	0	0	0	0	1	0	0	0	0	0	0	0
0	1	2	133	72	103	0.8	14	98	1	0	99.5	1	0	0	0	0	0	1	0	1	0	0	0	0	1	0	18.53	0	0	0	0	0	0	0	0	0	0	0	1	0	0	0	0	0	0	0	0	0	0
0	1	2	182	100	104	0.6	16	92	1	0	96.6	0	0	0	0	0	0	1	1	1	0	0	0	0	0	0	33.21	0	0	0	0	0	0	0	0	0	0	0	0	0	0	0	0	0	0	0	0	0	0
0	0	2	83	51	106	1.3	18	100	1	0	97.5	0	0	0	0	0	0	1	0	1	0	0	0	0	0	0	22.63	1	1	0	0	0	0	0	0	0	0	0	0	0	0	0	0	0	0	0	0	0	0
0	0	2	101	53	110	1.1	24	99	1	0	96.4	0	0	0	0	0	0	1	0	1	0	0	1	0	0	0	30.74	0	1	0	0	0	1	0	1	1	0	0	0	0	0	0	0	0	1	0	0	0	0
0	1	2	147	89	88	0.6	20	98	1	0	99	0	0	0	0	0	0	1	0	1	0	0	0	0	0	0	25.01	0	0	0	0	0	0	0	0	0	0	0	0	0	0	0	0	0	0	0	0	0	0
0	1	2	117	75	70	0.6	13	96	1	0	98.1	0	0	0	0	0	0	1	0	1	0	0	0	0	0	0	29.9	0	0	0	0	0	0	0	0	0	0	0	0	0	0	0	0	0	0	0	0	0	0
0	1	888	116	52	86	0.7	14	99	1	0	97.9	0	0	0	0	0	0	1	0	1	0	0	0	1	0	0	24.96	0	0	0	0	0	0	0	0	0	0	0	0	0	0	0	0	0	0	0	0	0	0
0	0	1	114	68	108	0.9	16	96	1	0	99.5	0	0	1	0	1	0	1	0	0	0	0	0	0	0	0	25.29	0	0	0	0	0	0	1	0	1	0	0	0	0	0	0	0	0	0	1	1	0	0
0	1	2	164	97	89	0.5	20	88	1	0	97.4	0	0	0	0	0	0	1	0	0	0	0	0	0	0	0	47.2	0	0	0	0	0	0	0	0	0	0	0	0	0	0	0	0	0	0	0	0	0	0
0	1	1	149	116	88	0.6	20	97	1	0	97.8	0	0	0	0	0	0	1	0	1	0	0	0	0	0	0	43.4	0	0	0	0	0	0	0	0	1	0	1	0	0	0	1	0	0	0	0	0	0	0
0	1	2	137	81	85	0.6	18	98	1	0	98.2	0	0	0	0	0	0	1	0	0	0	0	0	0	0	0	32.8	0	0	0	0	0	0	0	0	0	0	1	0	0	0	0	0	0	0	0	0	0	0
0	0	2	85	63	70	0.8	20	96	1	0	96.2	1	0	0	0	0	0	0	0	0	0	0	0		0	0	27.3	0	0	0	0	1	0	0	0	0	0	0	0	0	0	0	0	0	0	0	0	0	0
0	0	2	123	94	128	1	18	97	1	0	98	0	0	0	0	0	0	0	0	1	0	0	0	0	0	1	30.2	0	0	0	0	0	0	0	0	0	0	0	0	0	0	0	0	0	0	1	0	0	0
0	1	2	91	72	120	1.3	18	99	1	0	98	0	1	0	0	0	0	1	0	1	0	0	0	0	0	1	31.45	1	1	0	0	0	0	0	0	0	0	0	0	0	0	0	0	0	0	0	0	0	0
0	1	2	141	67	80	0.6	18	98	1	0	98.7	0	0	0	0	0	0	0	0	0	0	0	0		0	1	43	0	0	0	0	0	0	0	0	0	0	0	0	0	0	0	0	0	0	0	0	0	0
0	1	2	145	80	105	0.7	32	94	1	1	98.7	0	0	0	0	0	0	1	0	0	0	0	0	0	0	0	35.6	0	0	0	0	0	0	0	0	1	0	0	0	1	0	0	0	0	0	0	0	0	0
0	0	1	144	86	79	0.5	18	100	1	0	97.3	0	0	0	0	0	0	1	1	0	0	0	0	0	0	0	26.5	0	0	0	1	0	0	1	0	1	0	0	0	0	0	0	0	0	0	0	0	0	0
0	1	2	92	75	106	1.2	28	80	1	0	97.5	0	0	0	0	0	0	1	0	1	0	0	0	0	0	1		0	0	0	0	0	0	0	0	0	0	0	0	0	0	0	0	0	0	0	0	0	0
0	0	2	65	40	86	1.3	16	96	1	0	96.2	1	1	0	0	0	0	0	0	0	0	0	0	0	0	0	21	0	0	0	0	0	0	0	0	0	0	0	0	0	0	1	0	0	0	0	0	0	1
0	1	1	84	62	110	1.3	24	100	1	0	98.5	1	0	0	0	0	0	1	0	1	0	1	0	0	0	0	40	0	0	0	0	0	0	0	0	0	0	0	0	1	0	0	0	0	0	0	0	0	0
0	1	2	120	52	81	0.7	14	100	1	0	98.8	0	0	0	0	0	0	1	0	1	0	0	0	0	0	0	26.9	0	0	0	0	0	0	0	0	0	1	0	0	0	0	0	0	0	0	1	0	0	0
0	0	2	98	79	117	1.2	18	96	1	0	99.3	0	0	0	0	0	0	1	0	1	0	0	0	0	0	0	27.7	0	0	0	1	0	0	0	0	0	0	1	0	0	0	0	0	0	0	0	0	0	0
0	1	1	143	90	99	0.7	16	97	1	0	97.3	0	0	0	0	0	0	0	0	1	0	0	0	0	1	1		0	0	0	0	0	0	0	0	0	0	0	0	0	0	0	0	0	0	0	0	0	0
0	0	2	151	76	95	0.6	20	95	1	0	98	0	0	0	0	0	0	1	0	0	0	0	0	0	0	0	21	0	0	0	0	0	0	1	0	0	0	0	0	0	0	0	0	0	0	1	0	1	0
0	0	2	110	48	62	0.6	18	98	1	0	98.3	0	0	0	0	0	0	1	0	0	0	0	0	0	0	0	24	0	0	0	0	0	0	0	0	0	0	0	0	0	0	0	0	0	0	0	0	0	0
0	1	2	151	80	100	0.7	17	100	1	0	98.9	0	0	0	0	0	0	1	1	0	0	0	0	0	0	0	21	0	0	0	0	0	0	0	0	1	0	0	0	0	0	0	0	0	0	0	0	0	0
0	1	1	121	73	126	1	32	99	1	1	98.3	1	1	0	0	0	0	1	1	0	0	0	0	0	0	1	36.9	0	0	0	0	0	0	0	0	1	0	0	0	0	0	0	0	0	0	0	0	0	0
0	0	2	107	85	107	1	18	95	1	0	98.2	0	0	0	0	0	0	1	1	0	0	0	0	0	0	0	25.8	0	0	0	0	0	0	0	0	0	0	0	0	1	0	0	0	0	0	0	0	0	0
0	1	2	92	30	87	0.9	16	96	1	0	99.2	1	0	0	0	0	0	1	0	1	0	1	0	0	0	0		0	0	0	0	0	0	0	0	0	0	0	0	0	0	0	0	0	0	0	0	0	0
0	0	2	137	113	92	0.7	20	95	1	0	97	0	0	0	0	0	0	1	0	0	0	1	0	0	0	0		0	0	0	0	0	0	0	0	0	0	0	0	0	0	0	0	0	0	0	0	0	0
0	0	2	127	98	118	0.9	33	96	1	1	98.1	0	0	0	0	0	0	0	0	0	0	0	0	0	1	0	26	0	0	0	0	0	0	0	0	0	0	0	0	0	0	0	0	0	1	0	0	0	0
0	0	1	166	133	122	0.7	23	96	1	0	97.5	0	0	0	0	0	0	1	1	1	0	0	0	0	0	0	30.8	0	0	0	0	0	0	0	0	0	0	0	0	0	0	1	0	0	0	0	0	0	0
0	0	2	102	66	106	1	38	86	1	1	97.5	0	0	0	0	0	0	1	0	1	0	1	0	0	0	0		1	1	0	0	0	0	0	0	0	0	0	0	0	0	0	0	0	0	0	0	0	0
0	1	2	120	86	120	1	16	100	0	0	98.2	0	0	0	0	0	0	1	0	1	0	0	0	0	0	0	15.2	0	0	0	0	0	0	0	0	0	0	0	0	1	1	0	0	0	0	0	0	0	0
0	0	2	124	76	81	0.7	24	92	1	0	98.8	0	0	0	0	0	0	1	0	1	0	1	1	0	0	0	33.7	0	0	0	0	0	0	0	0	0	0	0	0	0	0	0	0	0	0	0	0	0	0
0	1	2	109	61	79	0.7	20	99	1	0	98	0	0	0	0	0	0	1	0	0	0	0	1	0	1	0	21.3	0	0	0	0	0	0	0	0	0	0	0	0	0	0	0	0	0	0	0	0	0	0
0	0	2	103	70	125	1.2	16	88	1	0	95.7	1	0	0	0	0	0	1	0	1	0	0	0	0	0	0	27	1	1	0	0	0	0	0	0	0	0	0	0	0	1	0	1	0	0	0	0	0	0
0	0	1	143	91	100	0.7	12	97	1	0	97.2	0	0	0	0	0	0	1	0	0	0	0	0	0	0	0	31.9	0	0	0	0	0	0	0	0	0	0	0	0	0	0	1	0	0	0	0	0	0	0
0	0	1	132	96	112	0.8	16	96	1	0	97.5	0	0	0	0	0	0	1	0	1	0	1	0	0	0	0	24.8	0	0	0	0	0	0	0	0	0	0	0	0	0	0	0	1	0	0	0	0	0	0
0	1	1	139	102	114	0.8	20	99	1	0	97.5	0	0	0	0	0	0	1	1	1	0	0	0	0	0	0	41.3	0	0	0	0	0	0	0	0	0	0	0	0	0	0	0	0	0	0	0	0	0	0
0	0	1	125	90	110	0.9	20	94	1	0	97.2	0	0	0	0	0	0	1	1	1	0	0	0	0	0	0	20.7	0	0	0	0	0	0	0	0	0	0	0	0	0	0	0	0	0	0	0	0	0	0
0	0	1	120	95	116	1	37	97	1	1	98.7	0	0	0	0	0	0	0	0	1	0	0	0	0	0	0	28.6	0	0	0	0	0	0	0	0	0	0	1	0	0	0	0	0	0	0	0	0	0	0
0	1	2	147	83	85	0.6	17	100	1	0	97.8	0	0	0	0	0	0	1	0	0	0	0	0	0	0	0	16	0	0	0	0	0	0	0	0	0	0	1	0	0	0	0	0	0	0	0	0	0	0
0	0	2	143	75	100	0.7	20	99	1	0	98.6	0	0	0	0	0	0	1	0	1	0	0	0	0	0	0	21.7	0	0	0	0	0	0	1	0	0	0	0	0	0	0	1	1	0	0	0	0	0	0
0	1	2	137	74	100	0.7	21	100	1	0	100.4	0	0	0	0	0	0	1	0	0	0	0	0	0	1	0	31.5	0	0	0	0	0	0	0	0	0	0	0	0	0	0	0	0	0	0	0	0	0	0
0	0	2	116	83	135	1.2	28	86	1	0	97.4	0	0	0	0	0	0	1	0	1	0	1	0	0	0	0	33.4	0	0	1	0	0	0	0	0	0	0	0	0	0	0	0	0	0	0	0	0	0	0
0	1	1	114	73	83	0.7	18	88	1	0	97.7	0	0	0	0	0	0	0	0	1	0	0	0	0	0	0	26	0	0	0	0	0	0	0	0	0	0	0	0	0	0	1	0	0	0	0	0	0	0
0	1	2	108	68	100	0.9	20	97	1	0	97.4	0	0	0	0	0	0	1	0	1	0	0	0	0	0	0		0	0	0	0	0	0	0	0	0	0	0	0	0	0	0	0	0	0	0	0	0	0
0	1	2	112	59	69	0.6	17	93	0	0	98.8	0	0	0	0	0	0	1	0	0	0	0	0	0	0	0	18.5	0	0	0	1	0	0	1	0	1	0	0	0	0	0	0	0	0	0	0	0	0	0
0	0	2	114	90	96	0.8	23	96	1	0	97.5	0	0	0	0	0	0	1	1	0	0	0	0	0	0	0	37.3	0	0	0	0	0	0	0	0	0	0	0	0	0	0	0	0	0	0	0	0	0	0
0	1	2	148	57	113	0.8	20	96	1	0	97.2	0	0	0	0	0	0	1	0	0	0	0	0	0	0	0		0	0	0	0	0	0	0	0	0	0	0	1	1	0	0	0	0	0	0	0	0	0
0	1	2	101	74	110	1.1	18	100	1	0	99.2	0	0	0	0	0	0	1	0	0	0	0	0	0	0	0	22.3	0	0	0	0	0	0	0	0	0	0	0	0	0	1	0	0	0	0	0	0	0	0
0	0	997	145	88	86	0.6	28	91	1	0	97.3	0	0	0	0	0	0	1	0	0	0	0	0	0	0	0	25.8	0	0	0	1	0	0	0	0	0	0	0	0	0	0	0	0	1	0	0	0	0	0
0	1	2	127	67	72	0.6	18	99	1	0	100.6	0	0	0	0	0	0	0	0	1	0	0	0	0	0	0	19.5	1	0	0	0	0	0	0	0	0	0	0	0	0	0	0	0	0	0	0	0	0	0
0	0	1	150	71	100	0.7	18	95	1	0	99.5	0	0	0	0	0	0	1	0	1	0	1	0	0	0	0	30.3	0	0	0	0	0	0	0	0	0	0	0	0	0	0	0	0	0	0	0	0	0	0
0	0	2	150	90	145	1	23	99	1	0	98.6	0	1	0	0	0	0	1	0	1	0	0	0	0	0	0		0	0	0	0	0	0	0	0	0	0	0	0	1	0	0	0	0	0	0	0	0	0
0	0	1	147	81	93	0.6	20	99	1	0	98.6	0	0	0	0	0	0	1	0	0	0	0	1	0	0	0	27	0	0	0	0	0	0	0	0	0	0	0	0	0	0	1	0	0	0	0	0	0	0
0	0	2	102	73	85	0.8	13	94	1	0	98.1	0	0	0	0	0	0	1	0	0	0	0	1	0	0	0	31.9	0	0	0	0	0	0	0	0	0	0	0	0	0	0	0	0	0	0	0	0	0	0
0	1	2	140	77	84	0.6	18	88	1	0	98.5	0	0	0	0	0	0	1	0	0	0	1	0	0	0	0	48	0	0	0	0	0	0	0	0	0	0	0	0	0	0	1	0	0	0	0	0	0	0
0	1	2	108	89	72	0.7	18	100	1	0	97.8	0	1	0	0	0	0	1	0	1	0	0	0	0	0	0	18.8	0	0	0	0	0	0	0	0	0	0	0	0	0	0	0	0	0	0	0	0	0	0
0	1	2	145	96	130	0.9	30	100	1	0	97.5	0	0	0	0	0	0	1	0	1	0	0	0	0	0	1	19.8	0	0	0	1	1	0	0	0	0	0	0	0	0	0	0	0	1	0	0	0	0	0
0	1	2	122	81	76	0.6	21	99	1	0	97.7	0	0	0	0	0	0	1	0	0	0	1	0	0	0	0	19.2	0	0	0	0	0	0	1	0	0	0	0	0	0	0	0	0	0	0	0	0	0	0
0	0	2	97	68	92	0.9	16	85	1	0	98.9	0	0	0	0	0	0	1	0	0	0	1	0	0	0	0	16.5	0	1	0	0	0	0	0	0	0	0	1	0	0	0	0	0	0	0	0	0	0	0
0	1	2	138	72	81	0.6	20	94	1	0	97.8	0	0	0	0	0	0	1	0	0	0	0	0	0	0	0	28.4	0	0	0	0	0	0	0	0	0	0	0	0	0	0	1	0	0	0	0	0	0	0
0	0	888	128	87	122	1	43	98	1	1	100.5	0	0	0	0	0	0	1	0	0	0	0	0	0	0	0	27	0	0	0	0	0	0	0	0	0	0	0	0	0	0	0	0	0	0	0	0	0	0
0	0	2	147	55	85	0.6	16	96	1	0	98.5	0	0	0	0	0	0	1	0	0	0	0	0	0	0	0		0	0	0	0	0	0	0	0	0	0	0	0	0	0	0	0	0	0	0	0	0	0
0	1	1	144	108	96	0.7	30	100	1	0	97.1	0	0	0	0	0	0	0	1	0	0	0	0	0	1	0	59	0	0	0	0	0	0	0	0	0	0	0	0	0	0	0	0	0	0	1	0	0	0
0	1	2	130	70	101	0.8	18	81	1	0	97.9	0	0	0	0	0	0	1	0	1	0	0	0	0	0	0	30	0	0	0	0	0	0	0	0	0	0	0	0	0	0	0	0	0	0	0	0	0	0
0	0	2	160	107	97	0.6	16	97	1	0	98.5	0	0	0	0	0	0	1	1	0	0	0	0	1	0	0	44	0	0	0	0	0	0	0	0	0	0	1	0	0	0	0	0	0	0	0	0	0	0
0	0	2	158	98	63	0.4	16	97	1	0	98.8	0	0	0	0	0	0	1	0	0	0	0	1	0	0	0	27.4	0	0	0	0	0	0	0	0	0	0	0	0	0	0	0	0	0	0	0	0	0	0
0	0	1	125	76	102	0.8	37	100	1	1	99.2	0	0	0	0	0	0	1	0	0	0	0	0	0	0	0	30.1	0	0	0	0	0	0	1	0	0	0	1	0	0	0	1	0	0	0	0	0	0	0
0	0	1	122	71	80	0.7	23	97	1	0	98.4	0	0	0	0	0	0	1	0	0	0	0	0	0	0	0	28.8	0	0	0	0	0	0	0	0	0	0	0	0	0	0	1	0	0	0	0	0	0	0
0	1	2	120	85	130	1.1	18	94	1	0	98	0	0	0	0	0	0	1	1	0	0	0	0	0	0	0	28.7	0	0	0	0	0	0	0	0	0	0	0	0	0	0	0	0	0	0	1	0	0	0
0	1	1	140	96	114	0.8	20	98	1	0	98.5	0	0	0	0	0	0	0	0	0	0	0	1	0	1	0	51.5	0	0	0	0	0	0	0	0	0	0	0	0	0	0	1	0	0	0	0	0	0	0
0	0	2	129	67	108	0.8	16	94	1	0	98.6	0	0	0	0	0	0	1	0	1	0	0	0	0	0	1	25.7	0	0	0	1	0	0	0	0	0	0	0	0	0	0	1	0	0	0	0	0	0	0
0	1	2	159	100	93	0.6	19	95	1	0	98.3	0	0	0	0	0	0	1	1	1	0	0	0	0	0	1	37	0	0	0	0	0	0	0	0	0	0	0	1	0	0	0	0	0	0	0	0	0	0
0	0	2	143	96	104	0.7	20	95	1	0	98.1	0	0	0	0	0	0	1	0	1	0	0	0	0	0	1		0	0	0	0	0	0	0	0	0	0	0	0	1	0	1	0	0	0	0	0	1	0
0	0	2	161	88	103	0.6	16	98	1	0	98.4	0	0	0	0	0	0	0	0	1	0	0	0	0	0	0	33	0	0	0	0	0	0	0	0	0	0	0	0	0	0	0	0	0	0	0	0	0	0
0	1	1	122	65	120	1	20	93	1	0	98	0	0	0	0	0	0	1	1	1	0	0	0	0	0	1	53.2	0	0	0	0	1	0	0	0	0	0	0	0	0	0	0	0	1	0	0	0	0	0
0	0	2	153	84	62	0.4	20	95	1	0	98.2	0	0	0	0	0	0	1	0	0	0	0	0	0	0	0	35.7	0	0	0	0	0	0	1	0	0	0	1	0	0	0	0	0	0	0	0	0	0	0
0	0	2	120	84	105	0.9	19	95	1	0	98.1	0	0	0	0	0	0	1	1	0	0	0	0	0	0	0	29.3	0	0	0	0	0	0	0	0	0	0	0	0	0	0	0	0	0	0	0	0	0	0
0	1	1	116	68	102	0.9	14	96	1	0	97.1	0	0	0	0	0	0	1	0	1	0	0	0	0	0	0	32.9	0	0	0	0	0	0	0	0	0	0	0	0	0	0	0	0	0	0	0	0	0	0
0	0	2	177	108	90	0.5	16	100	1	0	98.9	0	0	0	0	0	0	1	0	1	0	0	0	0	0	0	19.5	0	0	0	0	0	0	0	0	0	0	0	0	0	0	0	0	0	0	0	0	0	0
0	0	2	119	79	122	1	23	95	1	0	98.5	0	0	0	0	0	0	1	0	1	0	0	1	0	0	0	41.7	1	1	0	0	0	0	0	0	0	0	0	0	0	0	0	0	0	1	0	0	0	0
0	0	2	129	90	74	0.6	24	96	1	0	97.8	0	0	0	0	0	0	1	1	1	0	0	0	0	0	1	22	0	0	0	0	0	0	0	0	0	0	1	0	0	0	0	0	0	1	0	0	0	0
0	0	2	109	69	125	1.1	20	95	1	0	98.6	0	0	0	0	0	0	1	1	0	0	0	0	0	0	0	33	0	0	0	0	0	0	0	0	0	0	0	0	0	0	0	0	0	0	0	1	0	0
[truncated: 60 more columns]
